# Supplementary material for: Forest top canopy bacterial communities are influenced by elevation and host tree traits
Source: Environ Microbiome. 2024 Apr 5;19:21. doi: 10.1186/s40793-024-00565-6 (PMC10998314; doi:10.1186/s40793-024-00565-6)
Supplement: Supplementary file 2 — Additional file 2: Contains processed DNA sequencing results and metadata. [file 40793_2024_565_MOESM2_ESM.xlsx]

## Sheet: sample data
sample ID	Tree_Species	DBH	Crown	Elevation	P	Ca	K	Fe	Mg	Zn	Mn	C	N	Water_content	LMA	Chlorophyll
sample 1	Spruce	25.4	5	739.282	1080.2	6176.59	3259.91	83.5967	1367.52	20.6408	534.71	50.535	0.89	0.444444	0.158983	55.9654
sample 2	Spruce	23.5	5	739.282	1173.43	6454.02	3484.63	55.2939	1820.24	30.8564	918.411	49.855	1.03	0.46	0.211765	43.3
sample 3	Spruce	25.8	5	739.282	1005.61	1967.83	4419.16	73.496	764.06	7.26936	259.14	50.45	1.05	0.484848	0.214918	39.1952
sample 4	Birch			739.282	2180	7840.34	7259.27	61.2632	2509.2	205.73	750.978	49.51	2.295	0.519126	0.0747156	38.6509
sample 5	Spruce	40	6	741.844	1485.89	2760.17	6751.09	56.6681	1198.58	13.5646	775.638	49.92	1.19	0.511628	0.243056	44.9939
sample 6	Spruce	28	6	741.844	1428.37	4982.49	4301.46	59.2252	1328.86	17.4083	2097.4	49.695	1.19	0.517241	0.166468	53.9576
sample 7	Spruce	36.3	5	741.844	1597.81	6701.53	5299.77	67.7732	1233.4	13.1139	1311.71	51.48	1.275	0.558824	0.233645	52.3384
sample 8	Spruce	30.8	4	752.72	1382.39	2848.82	5071.99	47.6923	687.335	0.719491	637.048	49.48	1.215	0.694444	0.115183	55.8886
sample 9	Beech	52.3	15	752.72	1411.58	4144.06	5827.14	66.951	1722.24	3.7195	521.073	48.85	2.01	-0.710526	0.619638	47.8479
sample 10	Spruce	25.5	5	752.72	1231.75	5028.49	5972.27	35.9174	907.255	4.47898	1031.03	50.46	1.135	0.843478	0.0129964	67.715
sample 11	Beech			752.72	1838.16	9058.38	9650.57	89.6053	1832.79	16.7471	401.971	47.69	2.535	-0.764706	0.539084	66.4889
sample 12	Spruce			752.72
sample 13	Spruce	35.7	7	764.57	922.168	814.683	5148.87	43.7276	186.111	2.61742	344.862	50.76	1.225	0.5	0.119386	68.1156
sample 14	Spruce	32.4	4	764.57	1577.43	2299.62	6940.6	56.5327	360.402	0	642.606	49.915	1.34	0.522727	0.114817	78.942
sample 15	Spruce	35.4	5	764.57	1143.63	1633.65	6011.44	37.9561	366.072	0	694.448	50.5	1.41	0.5	0.125523	63.192
sample 16	Beech	45.5	20	772.434	1582.5	1487.08	11129.6	64.8518	1057.76	0	705.539	49.585	2.14	0.521008	0.0464434	45.858
sample 17	Spruce	80.5	10	772.434	1069.51	1971.41	4779.15	39.9015	302.393	0	1061.44	50.53	1.145	0.439024	0.173193	44.2826
sample 18	Beech	35.8	6	772.434	1093.54	3499.09	2886.14	40.2312	1870.9	15.5305	1537.59	49.53	1.06	0.526316	0.0562219	51.1221
sample 19	Spruce	70	12	772.434	951.052	4170.95	3479.8	49.9801	1173.58	0	2084.33	50.095	1.255	0.490196	0.166347	77.5221
sample 20	Spruce	23.8	4	768.325	1845.67	1856.93	12506.9	135.774	905.76	0.840533	1052.14	49.925	2.67	0.419355	0.160858	60.5389
sample 21	Fir	47.7	8	768.325	1345.29	6299.16	3625.06	81.5777	4086.25	39.4911	1969.18	51.05	1.115	0.481481	0.170316	84.9562
sample 22	Spruce	24.8	4	768.325	982.114	5757.79	4923.9	49.9819	2064.3	21.7365	2082.27	50.085	1.24	0.489796	0.172295	79.5365
sample 23	Spruce	33.4	5	758.775	938.799	4283.49	3807.59	57.9565	1141.95	27.1684	759.618	49.8	1.215	0.444444	0.140449	44.4658
sample 24	Beech	29.6	12	758.775	1776.96	4316.01	9501.96	99.4858	1796.23	31.0251	505.543	49.285	2.455	0.534653	0.0447193	57.2187
sample 25	Spruce	35	4	758.775	935.407	3119.02	5270.2	39.7047	1132.96	14.3266	713.624	49.465	0.985	0.575758	0.119352	64.7153
sample 26	Beech	37.4	12	758.775	1488.22	3505.37	6362.32	90.2402	1434.69	9.30511	424.431	48.685	2.345	0.444444	0.0477808	42.5725
sample 27	Beech	20.8	6	768.581	1529.86	3965.6	11475.6	65.1898	1238.62	0	1361.15	48.935	2.275	0.56701	0.031864	39.0785
sample 28	Spruce	59.5	11.2	768.581	1358.97	2068.42	7925.13	42.2936	696.623	5.69545	1279.97	50.22	1.145	0.543478	0.134357	63.7555
sample 29	Beech	27.6	7	768.581	1920.82	4248.23	13411	91.2022	1773.94	0.841294	854.138	48.73	2.46	0.543689	0.0350406	44.5584
sample 30	Spruce	61.8	8.4	768.581	1311.97	2242.19	6857.32	59.7559	751.896	32.4503	1432.03	50.375	1.135	0.578947	0.108622	63.5146
sample 31	Beech	28.9	7	816.663	1397.89	1963.14	10794.5	79.5094	434.017	0	798.282	49.91	2.42	0.447059	0.0631381	60.7584
sample 32	Beech	34.3	7	816.663	1460.75	3573.48	11278.7	110.831	1473.65	15.4489	1224.86	48.255	2.045	0.56	0.0444489	48.3369
sample 33	Beech	49.6	14	816.663	1493.43	2593.09	12677.5	73.7117	1357.03	0	848.81	48.975	2.195	0.52381	0.0478698	39.7434
sample 34	Beech	47.2	11	819.771	1394.77	3987.12	6978.08	140.89	1124.91	4.49285	1340.66	49.02	2.53	0.56701	0.0767123	40.6778
sample 35	Spruce	40.1	5	819.771	1102.99	5038.58	5047.78	46.7371	676.932	2.97502	2058.13	50.255	1.245	0.513514	0.180723	66.0448
sample 36	Spruce	64.3	5	819.771	635.056	4845.79	3572.44	36.7559	968.95	28.7259	1866.13	49.1	1.055	0.233333	0.356037	69.2389
sample 37	Beech	47.5	10	819.771	1909.06	3938.75	9307.72	139.664	1070.06	8.32024	1337.85	48.38	2.35	0.539823	0.0574776	48.8055
sample 38	Beech	42.8	10	825.254	1603.57	3561.23	9473.47	80.3197	1734.53	9.99997	839.694	49.5	2.325	0.580153	0.0484667	41.5891
sample 39	Beech	31	6	825.254	1514.04	5129.81	13686.9	64.5518	1093.98	11.0282	954.579	49.26	2.635	0.5625	0.0726971	53.7312
sample 40	Beech	38.2	6.4	825.254	1618.99	5007.02	10286.7	70.6091	1479.23	9.50178	802.786	50.145	2.47	0.511278	0.0839793	63.4474
sample 41	Beech	35.7	8	834.243	1766.33	5088.2	7490.82	84.239	1795.16	0	1552.58	48.265	2.31	0.545455	0.0539333	47.3226
sample 42	Beech	27.3	4	834.243	1765.36	3840.82	8557.53	91.5463	1935.12	0.568267	1127.86	48.525	2.305	0.578947	0.0462428	37.4102
sample 43	Beech	44.5	8	834.243	1884.54	3690.28	9987.38	96.7884	1464.41	0	990.619	46.5	2.385	0.54386	0.0608685	50.3878
sample 44	Beech	17.2	3	812.621	1911	2333.2	8310.84	112.718	727.7	1.43394	898.875	48.965	2.48	0.496296	0.0624311	57.7218
sample 45	Beech	25.6	10	812.621	1864.13	3327.28	9500.06	91.7274	1067.54	1.16429	1603.39	49.465	2.375	0.479592	0.0514217	36.1257
sample 46	Spruce	68.8	12	812.621	1020.7	1119.5	4950.33	45.8719	458.673	3.41769	771.727	50.65	1.385	0.526316	0.110769	79.4288
sample 47	Spruce	36	6	812.621	1241.23	1518.89	5301.2	54.0445	686.955	1.85003	567.714	50.09	1.34	0.548387	0.107198	86.1566
sample 48	Spruce	29.8	4	664.805	1658.12	660.981	9076.1	49.257	384.155	15.5804	92.4202	50.13	1.275	0.526316	0.141287	36.9871
sample 49	Spruce	31.5	4	664.805	1839.42	2624.42	9587.93	40.5729	932.975	28.6212	320.447	50.025	1.33	0.55	0.132353	62.0525
sample 50	Spruce	39	6	664.805	1759.5	1355.64	6958.34	62.1944	300.015	0.895567	181.758	50.65	1.21	0.519231	0.153563	61.7361
sample 51	Spruce	29	4	683.557	2321.79	1893.35	6521.36	68.8286	301.074	17.7776	993.405	49.695	1.205	0.444444	0.183655	62.6137
sample 52	Spruce	22.2	4	683.557	1976.87	1088.1	6818.48	56.631	436.005	41.8886	767.544	50.845	1.21	0.513514	0.142292	37.5209
sample 53	Spruce	29	6	683.557	1872.29	2209.79	4452.33	83.9364	227.135	0	1849.23	51.11	1.095	0.5	0.163043	52.4103
sample 54	Spruce	42	10	697.775	864.427	932.717	5676.28	53.5442	440.068	14.4104	684.869	49.85	1.215	0.444444	0.209424	52.4186
sample 55	Spruce	46.5	8	697.775	1071.66	1482.23	5917.47	41.8454	716.728	14.2178	1105.07	50.395	1.305	0.526316	0.171592	47.7684
sample 56	Beech	20.8	7	697.775	1966.22	1466.1	9390.6	92.7362	804.083	21.3083	721.923	48.935	2.675	0.565217	0.0361011	39.5669
sample 57	Spruce			697.775	1541.79	1292.91	6664.04	46.7979	823.949	0.968414	726.541	50.13	1.32	0.558824	0.134771	55.364
sample 58	Spruce	47.5	10	698.125	1193.78	1445.75	5434.48	30.9335	610.389	9.67247	168.7	50.175	1.275	0.421053	0.137157	53.3516
sample 59	Beech	34.7	14	698.125	1916.93	5879.17	7983.57	102.406	1952.53	11.9449	420.326	50.41	2.42	0.430233	0.0488876	53.5067
sample 60	Spruce	61	10	698.125	1399.44	3547.61	7837.66	28.569	898.155	8.60447	401.3	50.205	1.23	0.583333	0.106952	56.6283
sample 61	Beech	28.6	14	698.125	1651.3	12298.5	8443.95	113.197	2266.71	18.4691	864.363	48.05	2.86	0.440476	0.0498092	49.8797
sample 62	Spruce	45.3	4	754.714	1340.54	2626.92	7097.74	43.3907	674.949	15.6356	403.736	49.81	1.4	0.527778	0.0979827	72.6835
sample 63	Spruce	34.4	6	754.714	1512.76	2651.12	7788.44	59.2384	667.55	22.2741	206.578	50.435	1.125	0.53125	0.101833	69.5047
sample 64	Spruce	52.5	10	754.714	1449.69	10861.3	7821.2	49.5358	1383.28	36.7314	754.477	48.93	1.225	0.543478	0.103704	70.4039
sample 65	Beech	42.5	14.4	796.909	1267.02	6355.57	9446.28	63.6677	2156.43	40.3167	1386.25	47.72	2.905	0.50495	0.0419076	51.8166
sample 66	Beech	49.5	10.4	796.909	1111.96	8307.83	7150.88	76.4746	2435.54	36.0729	340.935	48.015	2.355	0.47619	0.0471294	56.3399
sample 67	Beech	49	9.9	796.909	1262.07	7646.13	8426.77	100.657	2117.7	35.0719	792.338	48.745	2.34	0.483871	0.0525624	44.1153
sample 68	Spruce	51	5.6	810.778	957.632	3270.26	5096.03	69.0404	897.524	35.5343	911.045	49.6	1.075	0.533333	0.178723	51.517
sample 69	Spruce	38	5.6	810.778	1505.63	2646.9	8209.18	59.5978	1002.33	26.6563	457.023	50.55	1.34	0.521739	0.103286	64.0437
sample 70	Spruce	30.2	3.2	810.778	1197.61	3656.68	5588.8	68.2097	817.747	37.6819	842.293	51.5	1.47	0.514286	0.120996	61.5146
sample 71	Beech	21	14	847.36	1250.36	8192.77	8350.71	76.3924	2239.86	23.9555	482.806	48.175	2.27	0.504065	0.0656196	43.4163
sample 72	Beech	22.6	6	847.36	1379.39	8101.4	9401.44	78.6958	2395.28	6.38281	546.966	47.495	2.78	0.508197	0.0642192	60.4754
sample 73	Beech	23.3	6	847.36	1488.25	9373.99	10549.1	71.6685	2497.18	46.3939	717.244	47.935	2.47	0.577465	0.048528	51.1223
sample 74	Beech	21	8	1093.73	2499.7	2746.79	11385.7	99.7246	1908.52	28.7453	574.335	48.995	3.145	0.609195	0.0386715	39.1947
sample 75	Beech	29.4	8	1093.73	2780.96	4066.13	9295.3	84.9925	1941.51	7.9238	834.603	48.47	2.79	0.597403	0.0449797	36.4227
sample 76	Beech	26.7	8	1093.73	3740.07	3309.76	9934.21	105.583	1741.86	17.09	674.661	48.245	2.89	0.622449	0.0418931	40.8023
sample 77	Beech	26.6	5	1077.67	4936.81	6209.64	13166.9	67.3918	1952.75	28.0613	825.092	48.165	3.265	0.666667	0.0327206	27.2978
sample 78	Beech	36.5	8	1077.67	3348.45	5854.94	11921.4	101.658	1967.72	24.4622	1019.44	48.29	3.1	0.595745	0.0481561	54.6537
sample 79	Beech	27	6	1077.67	2906.62	2651.86	10683.1	87.3136	1339.86	22.7749	356.7	49.335	2.795	0.602151	0.0526915	42.1661
sample 80	Spruce	41.7	6	1112.13	1269.12	3333.45	5187.56	51.1356	1259.62	55.8799	504.188	49.865	1.205	0.518519	0.167095	63.4724
sample 81	Spruce	35.5	6	1112.13	1005.57	3737.64	4420.2	24.8056	1803.25	20.0508	382.295	48.995	1.185	0.470588	0.247253	50.0941
sample 82	Spruce	22.6	4	1112.13	1206.59	1218.46	6149.18	49.0828	550.553	30.2882	156.647	50.915	1.42	0.4375	0.22756	52.2412
sample 83	Spruce	46	8	682.261	1311.09	6406.16	2573.74	76.2482	1142.35	36.4916	1774.44	50.18	1.07	0.56	0.185968	38.201
sample 84	Spruce	37.7	7	682.261	1542.88	5575.78	4615.8	91.9759	546.079	38.619	2447.26	51.455	1.215	0.5	0.18018	68.493
sample 85	Spruce	25.3	4	682.261	1199.59	2684.1	4413.61	72.6363	775.471	25.5233	1482.45	51.41	1.015	0.555556	0.123584	59.8987
sample 86	Beech	46.2	16	696.192	1461.83	4924.19	6672.89	78.7295	1491.92	14.1723	2964.63	47.535	2.155	0.491935	0.0556193	46.9548
sample 87	Spruce	51.2	8	696.192	1118.6	4285.86	4888.26	53.283	638.548	15.8514	3061.39	50.35	1	0.507692	0.171032	61.6993
sample 88	Beech	21.8	5	696.192	1666.43	3256.98	12618.8	97.5509	1221.24	29.8095	2346.46	48.68	2.3	0.580952	0.0329218	45.3215
sample 89	Spruce	42.3	10	696.192	1073.54	3614.11	5050.67	56.856	510.074	17.97	2126.95	51.3	1.06	0.545455	0.157604	54.9019
sample 90	Beech	47.5	10	706.087	1162.98	4589.83	9619.85	67.6294	1234.43	20.9324	1617.34	48.485	2.115	0.268293	0.0642192	45.2343
sample 91	Beech	34.7	14	706.087	1312.23	3587.43	10052	91.4048	1310.59	31.4383	1381.07	48.815	2.23	0.410959	0.0363022	42.8959
sample 92	Beech	61	10	706.087	1254.21	3813.96	6831.93	110.224	1364.26	32.804	2039.75	49.855	2.09	0.445545	0.0502107	34.7821
sample 93	Spruce	53	6	686.599	831.126	2747.73	2549.72	56.9651	477.35	20.188	775.602	51.185	1.05	0.461538	0.20649	30.5325
sample 94	Beech	17	5	686.599	1408.03	2037.41	6361.39	94.5457	785.9	26.7199	831.102	49.785	2.26	0.46	0.0771318	41.8475
sample 95	Fir	22	4	686.599	1439.35	2950.28	5602.73	86.2099	954.431	25.0959	515.76	51.15	1.555	0.6	0.0949367	27.9457
sample 96	Beech	12	5	686.599	1257.68	2521.87	8860.75	78.5631	1147.58	22.7275	728.224	49.425	2.5	0.544444	0.0487747	42.2048
sample 97	Beech	42.5	15	700.563	1482.95	8740.77	9506.88	79.8882	1402.98	43.0468	1139.44	48.305	2.455	0.551724	0.0409888	47.5475
sample 98	Beech	37.5	10	700.563	1476.76	7910.71	7808	89.429	1060.46	18.6383	740.756	47.235	2.47	0.5	0.077284	50.4946
sample 99	Beech	22	6	700.563	1523.52	5861.66	10344.4	77.2326	1545.55	25.5805	640.57	48.925	2.025	0.552941	0.044145	40.2237
sample 100	Beech	17.5	6.4	720.953	1145.95	3217.06	10017.3	83.5589	1268.66	22.6718	890.536	48.655	2.715	0.52439	0.0398488	74.8155
sample 101	Beech	34.3	8	720.953	1481.13	5936.86	9798.35	98.389	1524.61	41.1525	943.974	48.99	2.36	0.519231	0.0467377	45.2019
sample 102	Beech	33.4	8	720.953	1466.67	6156.23	8607.98	84.1858	1841.64	19.7778	791.352	48.85	2.325	0.473282	0.0540922	46.9338
sample 103	Beech	113	22	798.632	1480.25	8637.45	8518.11	98.8301	1277.06	30.5806	2513.12	47.935	2.61	0.559322	0.0614294	59.652
sample 104	Beech	110.5	18	798.632	1380.25	7260.55	10693.8	77.8555	1632.86	24.856	2336.07	48.46	2.45	0.521739	0.0603125	55.469
sample 105	Beech	33.3	8	798.632	1282.11	4395.16	11477.7	78.3948	1023.09	21.2112	909.394	49.15	2.445	0.57377	0.0399785	57.5128
sample 106	Beech	46.7	12	817.015	1129.16	5100.75	11418.4	72.5389	2483.9	17.9732	1071.43	48.47	2.425	0.592593	0.0414352	56.0083
sample 107	Beech	48.3	14	817.015	1333.82	5998.58	10621.6	105.932	1406.69	29.2461	1064.14	48.875	2.46	0.566667	0.0526902	61.5408
sample 108	Beech	17.2	4	817.015	1071.6	6548.5	11593.7	68.245	2214.18	31.4919	416.698	47.56	2.1	0.609375	0.0338112	32.5734
sample 109	Beech	31.7	6	862.384	1294.58	5904.97	8563.33	69.4468	1652.01	26.6277	640.531	48.195	2.545	0.540541	0.033279	45.7449
sample 110	Beech	46.3	10	862.384	1368.51	5300.61	10586.1	80.4968	1654.45	38.3263	1062.62	47.745	2.305	0.473251	0.0885691	36.5361
sample 111	Beech	53.3	12	862.384	1300.52	4733.49	9003.9	86.4017	986.191	20.1218	1308.2	48.395	2.005	0.571429	0.0449102	52.5928
sample 112	Beech	45.7	13	976.404	1185.79	8429.45	8816.58	89.1115	912.556	14.8439	1392.43	47.705	2.18	0.459144	0.095323	47.4686
sample 113	Beech	32.7	6	976.404	1056.86	5170.93	6856.75	88.9678	860.345	25.292	1060.34	48.205	1.96	0.462857	0.0896947	41.0016
sample 114	Beech	33	11	976.404	1348.69	7756.12	7754.16	68.4782	1507.77	28.491	835.773	48.865	2.35	0.459302	0.0851492	43.8735
sample 115	Spruce	52.8	4	1159.71	1228.47	3068.12	3623.82	69.8037	1131.82	9.28272	440.703	49.45	1.21	0.517241	0.152505	47.6755
sample 116	Spruce	43.4	8.5	1159.71	1500.34	1310.72	3516.75	45.7644	977.911	9.68838	342.737	48.54	1.195	0.421053	0.12813	51.9871
sample 117	Spruce	26	5	1159.71	1397.82	2205.48	2349.04	67.5001	1249	7.68094	416.254	49.625	1.27	0.5	0.138554	62.8483
sample 118	Spruce	37.7	8	762.392	843.815	4013.58	5002.63	35.1819	969.995	13.5866	729.951	50.075	1.27	0.411765	0.207684	49.1173
sample 119	Spruce	31.6	5	762.392	914.028	4361.35	2645.78	70.5811	1263.64	32.6969	839.165	48.14	1.205	0.531915	0.174051	50.7906
sample 120	Spruce	34	6	762.392	950.064	1575.34	3678.77	82.1047	615.052	21.6101	371.563	50.3	1.405	0.5	0.105541	46.8075
sample 121	Spruce	51.8	6	769.297	957.985	4309.16	5456.37	37.4565	1066.69	10.4966	318.006	50.895	1.26	0.513514	0.174757	63.9876
sample 122	Spruce	43.8	8	769.297	1096.62	4945.66	6824.53	45.871	1219.61	24.7203	424.423	50.19	1.315	0.535714	0.155131	51.2948
sample 123	Spruce	24.2	6	769.297	1186.55	2656.18	3931.3	82.6455	944.209	33.7117	420.714	50.55	1.205	0.53125	0.136612	62.5872
sample 124	Spruce	39.6	11.2	767.131	1108.8	1571.36	4995.23	63.4665	466.647	32.0048	972.861	51.205	1.485	0.518519	0.138445	57.5244
sample 125	Beech	56.2	18.2	767.131	1747.41	5312.74	11571	110.458	2173.21	54.687	737.099	48.51	2.695	0.6	0.0353873	48.9963
sample 126	Beech	60.7	12.7	767.131	1092.13	1640.69	5524.82	82.3119	1263.84	21.5725	561.272	50.525	2.23	0.487603	0.0759618	49.7056
sample 127	Spruce	38.6	11.9	767.131	775.111	1653	7185.66	38.1747	637.819	21.5189	659.799	50.375	1.315	0.535714	0.133745	46.9076
sample 128	Spruce	43.1	6.4	771.104	1078.56	1682.68	6088.88	45.7132	651.281	24.1141	726.862	48.57	1.295	0.5	0.117302	88.1792
sample 129	Beech	57.5	12.8	771.104	1458.95	6549.85	8837.59	114.087	1745.29	29.4876	1422.69	48.88	2.475	0.373626	0.0715272	46.8752
sample 130	Spruce	40.7	5	771.104	1459.17	5747.15	4109.91	75.6139	1454.37	28.6106	987.885	49.97	1.11	0.465116	0.171386	74.2156
sample 131	Beech	13.5	3	771.104	1681.63	3197.06	10957.9	102.639	1165.06	28.9877	562.382	48.47	3.18	0.523364	0.0371341	52.9151
sample 132	Beech	32.8	10	802.004	1086.23	3203.21	11838	102.804	1182.45	23.4883	683.669	48.505	2.14	0.54717	0.0391134	47.5731
sample 133	Spruce	61.7	10	802.004	1103.12	1488.48	5875.62	55.9151	551.629	28.5406	952.291	49.195	1.34	0.576923	0.104265	75.3625
sample 134	Fir	44.7	7	802.004	984.809	2385.14	7655	96.3964	822.787	32.4168	957.952	49.875	1.36	0.55	0.142068	65.8158
sample 135	Beech	48.9	16	802.004	1426.13	4448.67	7301.04	99.2972	1959.6	30.4938	994.331	48.585	2.51	0.551724	0.0413782	50.9222
sample 136	Spruce	54.3	9	767.159	1019.84	847.581	7525.36	57.5952	543.565	21.9146	407.322	48.41	1.145	0.59375	0.0904662	61.2992
sample 137	Spruce	48.5	7	767.159	973.617	1721.8	5883.38	62.1449	604.097	21.8559	637.531	49.955	1.445	0.538462	0.0909091	75.3021
sample 138	Spruce	64.8	11	767.159	1262.71	2496.28	7094.03	65.7779	1110.56	41.5676	855.545	49.925	1.395	0.592593	0.0932994	73.671
sample 139	Beech	36	12	813.491	1317.71	2505.12	9455.99	111.517	756.786	29.1663	805.21	49.42	2.59	0.56	0.0533256	60.4129
sample 140	Beech	28.5	8	813.491	1220.2	2090.89	8902.73	101.86	1204.32	34.1085	894.779	49.22	2.63	0.586957	0.0366371	43.4247
sample 141	Spruce	53.7	12	813.491	1512.87	2154.58	7793.61	69.7757	582.396	34.4358	1019.23	50.64	1.465	0.575	0.0992411	82.8682
sample 142	Spruce	49.7	9	813.491	1112.45	3044.55	5266	45.477	848.819	14.0463	1208.47	50.425	1.28	0.560976	0.109556	54.2135
sample 143	Beech	37.7	7.2	1092.25	2842.71	3760.38	7583.13	84.7638	1854.99	20.9048	930.302	48.665	2.715	0.581395	0.0463142	34.9585
sample 144	Beech	28.3	5.6	1092.25	3219.52	1435.55	9790.44	100.252	1025.17	18.3317	349.333	49.23	3.11	0.613333	0.045263	43.0998
sample 145	Beech	27.7	8.1	1092.25	2860.38	2919.23	11029.8	95.8198	1531.22	21.4183	605.939	49.03	2.875	0.592308	0.0487132	51.7924
sample 146	Beech	34.9	6	857.428	1013.43	1876.78	9444.92	112.892	730.028	11.9538	674.295	50.055	2.41	0.527027	0.047024	44.1679
sample 147	Beech	41.2	5	857.428	1174.71	4475.26	5898.06	81.01	931.911	26.5932	1399.69	49.725	2.16	0.5	0.0597134	45.4199
sample 148	Spruce	62	9	857.428	850.133	1197.07	7647.53	60.8402	865.003	16.1901	509.49	49.775	0.965	0.489362	0.137143	80.7795
sample 149	Fir	47.5	4	857.428	914.523	2181.52	6054.7	60.6259	1142.16	28.342	636.264	51.125	1.635	0.5	0.145631	91.5634
sample 150	Beech	37.4	10	715.046	1161.16	3812.23	10525.8	64.7291	1441.42	26.4627	1129.32	49.445	2.245	0.47619	0.0441945	47.2501
sample 151	Spruce	63.4	12	715.046	1868.35	1743.93	10212.1	33.8306	929.034	32.1137	1034.13	49.72	1.355	0.625	0.0841908	45.3326
sample 152	Beech	25.8	10	715.046	1401.82	3421.76	11438.8	71.0231	1098.81	1.8449	1437.2	48.81	2.175	0.5	0.0451449	39.6661
sample 153	Spruce	64.7	12	715.046	1099.63	1570.33	8237.01	43.654	572.697	20.0661	1142.5	50.475	1.31	0.481481	0.131827	94.2453
sample 154	Beech	53	11	39.6326	584.307	1179.54	6843.89	59.1228	313.382	16.3695	63.5228	51.78	2.195			32.8011
sample 155	Beech	29.5	8.7	39.6326								49.58	2.55			47.9249
sample 156	Beech	47.6	10.5	39.6326								49.175	3.065			49.9229
sample 157	Beech	22.4	7	54.1935								48.97	2.815			56.6908
sample 158	Beech	22	6	54.1935												52.0407
sample 159	Spruce	33	5	41.6213	1125.25	3155.57	4957.96	41.0111	1077.74	41.1934	383.903	50.775	1.4			55.5852
sample 160	Spruce	33	5	41.6213	1125.25	3155.57	4957.96	41.0111	1077.74	41.1934	383.903	50.775	1.4			55.5852
sample 161	Spruce	26.2	6	41.6213	1727.36	1680.11	10088.3	41.2967	1060.06	42.1328	131.049	50.22	1.62			51.441
sample 162	Spruce	26.2	6	41.6213	1727.36	1680.11	10088.3	41.2967	1060.06	42.1328	131.049	50.22	1.62			51.441
sample 163	Oak	27	4	41.3803	1984.75	3980.29	7782.84	129.093	1983.05	34.6493	285.587	48.45	2.685	0.357143	0.14658
sample 164	Oak	27	4	41.3803	1984.75	3980.29	7782.84	129.093	1983.05	34.6493	285.587	48.45	2.685	0.357143	0.14658
sample 165	Oak	23.5	6	41.3803	2327.31	3455.41	8584.99	101.794	2472.44	28.7492	348.007	49.12	2.33
sample 166	Oak	23.5	6	41.3803	2327.31	3455.41	8584.99	101.794	2472.44	28.7492	348.007	49.12	2.33
sample 167	Birch	32	4	41.3803	1576.93	3902.89	8136.35	70.5442	2398.76	139.701	401.089	50.505	2.58
sample 168	Birch	32	4	41.3803	1576.93	3902.89	8136.35	70.5442	2398.76	139.701	401.089	50.505	2.58
sample 169	Beech	45.1	12.6	33.5529	1665.45	5805.61	5699.26	78.4421	1497.27	33.0494	1105.71	48.655	1.935	0.52963	0.0701851	35.1924
sample 170	Beech	27	10.5	33.5529	1369.45	3716.86	5560.76	95.9524	1218.09	41.8952	729.91	49.405	2.325	0.624506	0.0389888	34.3784
sample 171	Pine	28.3	4	39.6756												75.3141
sample 172	Pine	52.4	11	39.6756												62.4363
sample 173	Pine	25.5	8.3	39.6756	791.334	2286.11	4125.67	57.1428	651.152	46.4396	157.137	51.855	1.91			37.7948
sample 174	Birch	16.1	3	41.791	1398.68	4301.34	6648.36	76.7594	2712.54	251.384	497.455	50.69	2.405
sample 175	Birch	16.1	3	41.791	1398.68	4301.34	6648.36	76.7594	2712.54	251.384	497.455	50.69	2.405
sample 176	Birch	23	3	41.791	1541.12	4137.5	6600.13	65.5818	2144.04	194.849	365.973	51.135	2.345
sample 177	Birch	23	3	41.791	1541.12	4137.5	6600.13	65.5818	2144.04	194.849	365.973	51.135	2.345
sample 178	Spruce	25.8	7	41.342	947.169	4616.65	6270.21	54.913	1053.64	41.0974	257.236	50.86	1.665	0.584906	0.225179	59.7105
sample 179	Spruce	26	4.9	41.342	665.915	4095.92	3416.51	66.9925	1035.18	44.3023	665.556	51.205	1.55	0.461538	0.175	72.3961
sample 180	Fir	47.3	10	43.0263	1225.11	5824.69	5855.13	165.587	1131.41	40.9037	117.848	50.97	1.405			77.9371
sample 181	Pine	39.9	5	30.962	1131.22	3760.21	6467.66	92.4255	720.742	70.0668	686.473	50.54	1.47			21.7085
sample 182	Fir	37.1	10	30.962	1350.16	3249.26	7839.29	89.8066	1370.18	40.0027	296.636	50.41	1.65
sample 183	Pine	34	7	47.1615	1363.01	5200.12	6025.03	91.2434	804.674	122.209	503.902	50.975	1.535	0.54	0.149837
sample 184	Birch	20	4.5	47.1615	959.924	4605.11	7557.85	64.5675	2490.94	264.628	275.626	51.07	2.615	0.565789	0.068836
sample 185	Pine	31.7	6	47.1615	1216	3240.55	5974.8	67.9042	694.917	29.2671	265.612	50.705	1.76	0.567308	0.171756
sample 186	Oak	29.3	9.4	29.9656								50.075	2.105			34.7691
sample 187	Oak	30.2	6.9	29.9656								49.75	2.665			36.7185
sample 188	Spruce	42	6	38.759	1370.88	1336.85	8651.38	57.761	428.923	23.4267	178.337	50.71	1.63			50.2447
sample 189	Spruce	39.5	6	38.759	1743.53	2235.37	6570.95	52.0742	939.046	39.8571	237.197	50.48	1.36			35.8502
sample 190	Spruce	43.3	4.9	47.2929								50.155	0.99			49.9184
sample 191	Oak	38.6	4	47.2929	1890.44	2492.98	9592.22	73.5176	1606.16	31.6807	436.674	50.175	3.155			59.9341
sample 192	Birch	36	4	71.1942	1122.86	4993.92	6316.09	92.7082	2719.6	246.626	1018.77	51.07	2.84	0.596372	0.0716384	49.6409
sample 193	Birch	36	4	71.1942	1122.86	4993.92	6316.09	92.7082	2719.6	246.626	1018.77	51.07	2.84	0.596372	0.0716384	49.6409
sample 194	Birch	37	7	71.1942	1637.42	4427.03	4582.05	70.4833	2444.01	248.527	1404.81	50.42	2.96	0.584615	0.0750333	75.4238
sample 195	Birch	37	7	71.1942	1637.42	4427.03	4582.05	70.4833	2444.01	248.527	1404.81	50.42	2.96	0.584615	0.0750333	75.4238
sample 196	Birch	24.8	5	71.1942	1352.37	3242.31	7681.02	67.9127	1994.31	190.484	886.283	51.32	2.735	0.613995	0.0592926	52.5402
sample 197	Birch	24.8	5	71.1942	1352.37	3242.31	7681.02	67.9127	1994.31	190.484	886.283	51.32	2.735	0.613995	0.0592926	52.5402
sample 198	Pine	30.8	8	45.2656	1221.91	4756.61	5288.47	79.0053	729.72	50.6079	481.985	50.16	1.45	0.525641	0.148059	49.2813
sample 199	Pine	35.5	3	45.2656	1301.92	2774.14	6408.44	55.836	810.435	42.2781	151.48	51.27	1.545			67.1149
sample 200	Pine	42.1	7	25.6836	1172.86	2378.12	5432.39	66.3689	799.533	43.5258	1346.8	51.22	1.455	0.557377	0.141361	42.3204
sample 201	Pine	41	9	25.6836	1600.51	3874.6	5689.94	87.088	855.356	42.4168	1092.29	51.07	0.985			34.8926
sample 202	Pine	39.9	8	25.6836	1626.9	3819.03	5940.76	69.2708	821.884	47.8705	1574.68	50.935	1.475	0.554545	0.132468	55.3018
sample 203	Pine	44.5	4	69.4989	1054.54	1933.38	5192.4	65.7644	323.946	55.1459	1003.64	50.825	1.52	0.544643	0.137134	50.3263
sample 204	Pine	45	5.6	69.4989	1084.06	3130.22	4237.01	87.3249	560.212	47.3095	1542.89	51.36	1.92	0.535032	0.179493	60.5838
sample 205	Pine	26.3	3.5	69.4989	1036.41	2191.39	4949.75	99.2549	645.541	59.875	868.587	51.16	2.065	0.550562	0.130251	69.6857
sample 206	Birch	31.5	3	75.2152	1763.36	2932.65	10180.8	58.9569	2071.2	110.177	1866.42	50.705	2.835	0.607612	0.0877502	55.7674
sample 207	Birch	31.5	3	75.2152	1763.36	2932.65	10180.8	58.9569	2071.2	110.177	1866.42	50.705	2.835	0.607612	0.0877502	55.7674
sample 208	Birch	35.5	3	75.2152	1509.8	4028.1	5915.65	63.9555	2194.97	142.128	1965.33	51.525	2.61	0.574468	0.0443471	52.7561
sample 209	Birch	35.5	3	75.2152	1509.8	4028.1	5915.65	63.9555	2194.97	142.128	1965.33	51.525	2.61	0.574468	0.0443471	52.7561
sample 210	Birch	24	3	75.2152	1475.08	3069.14	7684.48	62.1297	2291.2	151.144	1699.15	51.76	2.595	0.581848	0.136097	53.8246
sample 211	Birch	24	3	75.2152	1475.08	3069.14	7684.48	62.1297	2291.2	151.144	1699.15	51.76	2.595	0.581848	0.136097	53.8246

## Sheet: ASV table
	90f44084459949dd4fd965e1fc355026	9dafb170f0fef4771a4ee1e3ea46ce5c	96f6ae7bdd6e03adf2e2c2143240384b	73eb8fa8648db35bd2f286bbbe6791da	e19d2ae3bb9663795ab3089680a3f9cc	9477d45e83a2f8d1f61fd3cb9db73a0f	2e98af2abc5883ca615858b2e1f761c7	8d61140bea051eec307aa75344941be0	6b315f08e0768a75fac2e33026b2bf5f	a7886519b7bba11496199a24e256375a	157a7c6518a3b3e70daf62add4531002	2f23ba04e29d4f4fe40a157cc74d49b8	9427d076fe6b9f9a70617a0cbd4dcc91	863305b83adfa1538b9cfb91a7f0231a	616a2b7f29cebc02c036a74f8cc4ab20	f61db4f18408220f35b368effea7821f	f0517e4077d3468f0ceea9b5f1ab55e7	9f4e710d2727558996fdfb907d3ab9f9	caba733c821472f5f80e1a02a97699c8	b0739a7403f8d272bd84c838e0b14ddd	0073df206ab7ed634b96d54b66279564	90877b00d390e44bc117bc1380ee7a0e	1fcffe31a021e2c19708409c5cf6226b	d9ec108ac35fe131b8f0e5ac6a4264c6	68084402ba50c5318fb1062026beb58d	f5a7ac58df99234556bae311b2749b72	6aa8c3772f804fd78ad94be19a04da63	413fc377a1bd248f89f5d50514e9b63b	ca6c2b3b469c08212142e8821c65882a	3b38999bdbf762d48005d1e4f7a5de40	ea50ab99242e77fd8d897c2c43449f84	7317f57049aa8d4251121de722ca9d56	6472eb8b1e09f892aca2f23182962903	089b5a127fe67c6a1feb75c73c3641c3	3e4310d6561f4190b8556db03c989881	67ecd0674ce6fb32faf9694ae1f5d278	4a72952af77377f42f73f42b3b3d4285	b5d49294b2ff467ac47bd4354403f548	3f550961862217d59c1a203086690c74	d5a1c10c46a0d737fc72a3fc23269650	29abf79937c29f1d4d7d5739225d3b22	4c9e94009d8bc575869b067df2765577	7b4dfde81d6f01a493ea1fe67f387623	ef082017c0bfefb9dcf9ac41e878ea1c	0e2d4f1a84a8e79537b55ed6399dd537	bcba47620c299fd34809f143e3d26dff	619b70cca49db6867c9fc0c0f9bdae2f	f036f4faa1e6d1ec2f26124d0ed45614	54cc8efb2a9eb7fdeef9249059bb3f8e
sample 1	315	41	0	78	6	1043	6	446	0	0	0	201	3	2	574	4	222	0	1	0	318	0	0	0	0	0	0	0	5	0	0	0	0	2	0	0	0	2	0	0	0	0	0	0	0	17	0	0	0
sample 2	649	8	0	395	0	988	0	286	0	0	0	421	0	0	387	0	231	0	0	0	69	183	0	0	0	0	0	0	0	0	0	0	0	0	0	0	0	0	0	0	0	0	0	0	0	0	0	0	0
sample 3	1445	10	0	1937	0	882	0	107	0	0	0	262	0	4	566	0	212	0	0	6	44	0	0	0	0	0	0	0	0	0	0	0	6	0	0	0	0	0	0	0	0	0	0	0	0	31	0	0	0
sample 4	687	0	0	64	0	215	0	3	0	0	0	0	0	0	176	0	21	0	0	0	12	0	0	0	1	0	0	0	0	0	0	0	0	0	0	0	0	0	0	0	0	0	0	0	0	0	0	0	0
sample 5	1263	68	0	776	0	812	0	200	6	15	0	227	0	0	774	0	189	5	0	0	48	0	0	0	0	0	0	0	0	0	0	0	0	0	0	3	0	0	0	0	0	0	0	0	0	199	0	0	0
sample 6	995	140	0	258	0	934	0	423	0	5	0	356	4	0	421	4	212	0	0	6	278	0	0	0	0	0	0	0	22	0	0	0	0	0	0	5	0	0	0	0	0	0	0	16	4	54	0	0	0
sample 7	1182	211	0	436	0	894	0	1319	0	0	0	281	0	0	277	0	261	2	3	0	90	0	0	0	0	0	0	0	95	0	0	0	0	0	0	29	0	0	0	0	1	0	0	5	0	71	0	0	0
sample 8	783	206	0	205	0	551	0	453	0	0	7	445	0	0	577	0	309	0	0	0	925	0	0	0	0	0	0	13	19	0	0	0	0	0	0	265	0	0	104	0	0	0	0	18	0	158	0	35	0
sample 9	894	513	0	228	0	71	0	31	0	0	0	423	0	0	868	0	48	0	0	0	40	1410	0	0	0	0	0	173	28	0	0	0	0	0	0	5	0	0	223	0	0	0	0	266	0	123	0	481	0
sample 10	434	271	10	208	13	1250	0	648	0	13	0	215	5	0	63	0	217	0	0	7	273	0	0	0	0	0	0	11	39	0	0	0	0	0	0	256	0	0	0	0	0	0	0	529	0	224	0	0	0
sample 11	1403	737	0	717	0	178	0	352	0	0	0	464	0	0	304	0	79	0	0	0	81	1132	0	0	3	0	0	408	29	3	0	0	0	0	0	31	0	0	219	0	0	0	0	150	0	330	0	174	0
sample 12	417	238	0	171	17	690	0	512	28	0	11	167	11	0	185	9	613	0	0	0	291	0	0	0	0	0	0	0	9	0	0	0	0	0	0	704	0	11	0	0	0	0	0	0	0	87	0	45	0
sample 13	169	43	0	33	4	336	0	165	4	0	4	100	0	0	75	1	131	0	0	0	275	0	0	0	0	0	0	0	3	0	0	0	0	0	0	90	0	0	0	0	0	0	0	0	0	0	0	0	0
sample 14	125	165	0	8	0	261	0	71	0	0	0	70	0	0	7	0	130	0	0	0	168	0	0	0	0	0	0	0	12	0	0	0	0	0	0	181	0	0	0	0	0	0	0	0	0	17	0	39	0
sample 15	267	114	0	137	4	643	0	204	0	0	0	283	0	1	99	0	165	0	0	0	187	0	0	0	0	0	0	2	1	0	0	0	0	0	0	46	0	0	0	0	0	0	0	0	0	18	0	0	0
sample 16	1020	729	0	2200	0	193	0	393	0	0	0	240	0	0	264	0	77	0	0	0	28	273	0	0	0	0	0	690	11	0	0	0	0	0	0	3	0	0	21	0	0	0	0	214	0	79	0	88	0
sample 17	528	345	0	109	3	457	0	686	0	0	0	166	0	0	139	0	135	5	1	0	56	0	0	0	0	0	0	0	2	0	0	3	0	0	0	0	0	0	0	0	0	0	0	0	0	0	0	0	0
sample 18	1658	877	0	1129	0	106	0	206	0	0	0	392	0	0	468	0	39	0	0	0	51	884	0	0	0	0	0	195	30	0	0	0	0	0	0	3	0	0	43	0	0	0	0	246	0	152	0	287	0
sample 19	241	38	0	51	0	581	0	223	0	0	0	136	0	3	22	0	121	0	5	0	9	0	0	0	0	0	0	4	4	0	4	0	0	0	0	0	0	0	0	0	0	0	0	0	0	0	0	0	0
sample 20	525	63	0	86	0	1084	0	608	0	4	0	326	0	0	193	0	212	6	0	0	339	0	0	0	0	0	0	0	3	0	0	0	0	0	0	103	0	0	4	0	0	0	0	0	0	181	0	2	0
sample 21	472	146	2	477	0	642	4	422	0	0	0	371	0	0	229	2	168	0	0	2	487	11	0	0	0	0	0	47	90	0	0	0	0	0	0	177	0	0	8	0	0	0	0	6	0	219	0	0	0
sample 22	537	18	0	328	5	743	0	254	0	0	5	171	0	0	448	0	248	0	0	0	265	0	0	0	0	0	0	0	6	0	0	0	0	0	0	27	0	0	0	0	0	0	0	9	0	32	0	0	5
sample 23	673	61	0	408	0	836	0	943	0	0	0	164	0	0	241	0	132	0	0	0	823	162	0	0	0	0	0	2	1	0	0	0	0	0	0	724	0	0	0	0	0	0	0	0	0	138	0	0	0
sample 24	531	548	0	228	0	136	0	336	0	0	0	191	0	0	94	0	117	0	0	0	104	326	0	0	0	0	0	194	37	0	0	0	0	0	0	496	0	0	414	0	0	0	0	104	0	352	0	111	0
sample 25	328	66	0	48	3	377	0	267	0	0	0	86	0	0	71	0	168	5	0	0	324	8	0	0	0	0	0	0	69	0	0	0	0	0	0	727	0	0	0	0	0	0	0	0	0	98	0	21	0
sample 26	758	778	0	281	0	170	0	186	0	6	0	159	2	0	202	0	68	3	5	0	75	938	0	0	0	0	0	332	82	0	0	0	0	0	0	234	0	0	439	0	1	0	0	253	0	144	0	67	0
sample 27	399	822	0	288	3	396	0	239	0	0	2	312	0	1	126	0	252	0	0	0	34	130	0	0	0	0	0	514	81	0	0	0	0	0	0	309	0	0	577	0	0	0	0	309	0	120	0	176	0
sample 28	436	251	0	218	0	634	0	200	0	0	0	242	0	0	104	0	551	0	0	0	207	0	0	0	0	0	0	12	35	0	0	0	0	0	0	188	0	0	22	0	0	0	0	23	0	56	0	5	0
sample 29	520	1434	0	333	0	177	0	228	0	0	0	308	0	0	73	0	173	0	0	0	79	386	0	0	0	0	0	329	55	0	0	0	0	0	0	448	0	0	278	0	0	0	0	165	0	93	0	146	0
sample 30	474	130	0	253	0	490	0	267	0	0	0	192	0	0	127	0	385	0	0	0	214	14	0	0	0	0	0	16	17	0	0	0	0	0	0	599	0	0	62	0	0	0	0	35	0	90	0	54	0
sample 31	1154	1024	0	963	0	152	0	267	0	0	0	386	0	0	433	0	96	0	0	0	95	339	0	0	0	0	0	223	11	0	0	0	0	0	0	4	0	0	80	0	0	0	0	137	0	183	0	125	0
sample 32	563	924	0	899	0	162	0	322	0	0	0	354	0	0	203	0	354	0	0	0	41	81	0	0	0	0	0	321	86	0	0	0	0	0	0	110	0	0	193	0	0	0	0	300	0	69	0	106	0
sample 33	720	854	0	1070	5	266	0	880	0	0	0	341	2	0	364	2	75	0	0	0	26	291	0	0	0	0	0	246	15	0	0	0	0	0	3	84	0	0	215	0	0	0	0	299	0	96	0	381	0
sample 34	1688	361	0	1736	0	76	0	97	0	0	0	362	0	0	783	0	34	0	0	0	51	339	0	0	0	0	0	182	6	0	2	0	2	0	0	3	0	0	16	0	0	0	0	301	0	100	0	222	0
sample 35	210	345	0	39	8	531	0	59	0	0	6	107	2	0	71	3	142	0	0	0	56	0	0	4	0	0	0	5	6	0	0	0	0	0	0	348	0	0	0	0	0	0	0	0	0	28	0	0	0
sample 36	418	19	5	81	6	467	0	108	0	0	0	139	0	0	153	2	218	0	0	0	13	0	0	0	0	0	0	3	31	0	0	0	0	0	0	0	3	0	0	0	0	0	0	0	0	0	0	0	0
sample 37	952	1235	0	703	0	88	0	145	0	0	0	328	0	0	288	0	98	0	0	0	36	255	0	0	0	0	0	1219	65	0	0	0	0	0	0	33	0	0	213	0	0	0	0	309	0	61	0	235	0
sample 38	1843	166	0	713	0	125	0	601	0	0	0	456	0	0	498	0	44	0	0	0	64	860	0	0	0	0	0	365	66	0	0	0	0	0	0	24	0	0	188	0	0	0	0	202	0	134	0	326	0
sample 39	2234	72	0	745	0	88	0	123	0	0	0	364	0	0	917	0	0	0	0	0	51	896	0	0	0	0	0	41	97	0	0	0	13	0	0	8	0	0	11	0	0	0	4	39	0	57	0	166	0
sample 40	1158	416	0	371	0	40	0	47	0	0	3	529	0	0	877	0	28	0	0	0	155	94	0	0	0	0	0	95	858	0	3	0	0	0	0	5	0	0	31	0	0	1	0	170	0	128	0	230	0
sample 41	1194	1135	0	742	0	71	0	129	0	0	0	422	0	0	455	0	26	0	0	0	52	210	0	0	0	0	0	124	153	0	0	0	1	0	0	12	0	0	52	0	0	0	0	262	0	74	0	674	0
sample 42	1167	912	6	1474	0	85	0	212	0	0	3	357	0	0	487	2	54	0	0	0	109	676	0	0	0	0	0	551	31	0	0	0	0	0	0	3	0	0	57	0	0	0	0	231	0	92	0	75	0
sample 43	1093	630	0	869	0	101	0	195	0	0	0	324	0	0	767	0	39	0	0	0	82	573	0	0	0	0	0	218	17	0	0	0	0	0	0	37	0	0	93	0	0	0	0	308	0	118	0	376	0
sample 44	927	652	0	1356	0	398	0	413	0	0	0	355	0	0	261	0	153	2	3	0	44	294	2	0	0	0	0	706	10	0	3	0	0	0	0	82	0	0	446	0	1	0	0	387	0	120	0	28	0
sample 45	448	781	0	433	0	130	0	238	0	0	0	145	0	0	85	0	198	0	0	0	42	395	0	0	0	0	0	549	204	0	0	0	0	0	0	260	0	0	374	0	0	0	0	515	0	77	0	207	0
sample 46	288	131	4	277	3	494	0	683	0	0	0	412	2	0	176	0	340	0	0	0	390	0	0	0	0	0	0	2	3	0	0	0	4	0	0	135	0	0	0	3	0	0	0	0	0	59	0	0	0
sample 47	292	142	0	268	0	672	0	780	0	4	0	299	0	1	150	0	242	0	0	0	365	0	0	0	0	0	0	0	0	0	0	0	0	0	0	7	0	0	0	0	0	0	0	0	0	53	0	0	0
sample 48	504	104	0	130	3	299	0	696	2	0	1	128	2	1	138	2	265	0	0	0	590	128	0	1	0	0	0	0	7	0	0	0	0	0	2	421	0	0	19	0	0	0	0	2	0	221	0	6	0
sample 49	854	149	3	238	3	303	0	633	0	4	0	97	2	0	361	0	287	0	0	0	233	50	0	0	0	0	0	4	7	0	0	0	2	0	0	20	0	0	17	2	0	0	0	2	0	68	0	20	0
sample 50	245	134	2	32	4	231	0	279	0	0	9	59	1	0	118	0	144	0	0	0	167	13	0	1	0	0	2	4	3	0	0	0	0	0	0	316	0	0	7	0	0	0	0	0	0	34	0	101	0
sample 51	559	7	0	189	3	492	4	315	0	0	4	139	2	0	255	2	238	0	0	0	169	53	0	2	0	0	0	0	11	0	0	0	2	0	0	0	0	0	0	0	0	0	0	0	0	12	0	0	0
sample 52	507	42	3	273	3	296	0	588	0	3	0	164	0	0	180	2	315	0	0	0	352	0	0	0	0	0	0	0	0	0	0	0	0	0	0	17	0	0	0	3	1	0	0	0	0	32	0	0	0
sample 53	834	284	0	418	0	321	0	865	0	0	0	152	0	0	289	0	372	0	0	0	505	23	0	0	0	0	0	0	11	0	0	0	0	0	0	0	0	0	0	0	0	0	0	0	0	134	0	7	0
sample 54	906	234	0	1198	0	243	0	242	0	0	0	150	0	0	237	0	389	0	0	0	229	0	0	0	0	0	0	0	3	0	0	0	0	0	0	0	0	0	0	0	0	0	0	0	0	118	0	0	0
sample 55	746	103	3	807	4	299	0	506	0	0	0	121	0	0	84	0	219	0	0	0	435	0	0	0	0	0	2	0	5	0	0	0	0	0	0	0	0	0	0	0	0	0	0	2	0	47	0	0	0
sample 56	811	314	0	430	0	337	0	896	0	0	0	193	0	0	374	0	296	0	0	0	356	15	0	0	0	0	0	18	4	0	0	0	0	0	0	13	0	0	19	0	0	0	0	5	0	141	0	75	0
sample 57	1735	49	0	1380	9	800	0	491	12	7	12	360	0	0	446	7	209	0	0	0	309	0	0	7	0	0	0	0	35	0	0	0	0	0	15	0	0	0	15	0	5	0	0	18	0	134	0	14	0
sample 58	553	39	5	194	5	785	6	696	0	7	3	176	3	0	209	0	544	0	0	0	145	0	0	3	4	0	4	39	4	0	0	0	0	0	0	3	0	0	102	0	0	0	0	0	0	58	0	5	0
sample 59	623	1009	0	267	2	54	0	203	5	3	3	131	0	0	111	1	121	0	0	0	95	468	0	0	0	0	0	149	45	0	0	0	1	0	0	274	0	0	343	0	0	0	0	93	0	132	0	52	0
sample 60	719	112	0	369	9	660	0	958	0	0	0	309	5	0	368	0	319	0	0	0	442	68	0	0	0	0	0	13	0	0	0	0	0	0	0	52	0	0	0	0	0	0	0	0	0	123	0	52	0
sample 61	564	616	0	555	2	138	0	311	0	0	1	258	0	0	193	0	166	2	0	0	217	630	0	0	0	0	0	281	28	0	0	0	0	0	0	272	0	0	1009	0	1	0	0	88	0	68	0	24	0
sample 62	397	64	0	266	0	843	0	689	0	19	0	282	0	0	145	0	295	0	8	0	388	0	0	0	0	0	0	0	4	0	0	0	0	0	0	0	0	0	0	0	0	0	0	37	0	91	0	37	0
sample 63	562	64	0	86	6	484	0	603	0	0	0	172	0	0	140	0	252	0	0	0	321	93	0	0	0	0	3	9	5	0	0	0	0	0	0	372	0	0	0	2	0	0	0	0	0	181	0	8	0
sample 64	388	43	0	610	17	825	0	1338	0	0	5	162	0	0	237	0	384	0	0	0	384	0	0	0	0	0	0	29	12	0	0	0	0	0	0	136	0	0	0	0	0	0	0	27	0	183	0	25	0
sample 65	582	899	0	629	0	350	0	1035	0	4	0	281	0	1	241	0	102	2	2	0	43	272	0	0	0	0	0	305	183	0	1	0	0	0	0	45	0	0	193	0	0	0	0	352	0	77	0	236	0
sample 66	672	793	5	578	5	530	0	1044	4	0	5	347	0	0	168	0	93	0	0	0	30	241	3	0	0	0	0	278	244	3	0	0	2	0	0	37	0	0	247	0	0	0	0	203	3	76	0	301	0
sample 67	609	799	0	407	0	187	0	943	0	0	0	271	0	0	311	0	137	0	0	0	55	262	0	0	0	0	0	205	18	0	1	0	0	0	0	111	0	0	237	0	0	0	0	143	0	60	0	220	0
sample 68	662	22	0	613	0	419	0	62	0	0	0	276	0	0	448	0	422	0	0	0	211	0	0	0	0	0	0	0	4	0	0	0	0	0	0	2	0	0	4	0	0	0	0	0	0	31	0	0	0
sample 69	88	39	0	88	0	219	0	525	6	2	0	206	0	0	28	0	311	0	0	0	338	0	0	0	0	0	0	10	9	0	0	0	0	0	0	456	0	0	23	0	0	0	0	24	0	77	0	7	0
sample 70	102	48	0	51	3	206	0	109	0	0	3	106	0	0	42	0	263	0	0	0	298	0	0	0	0	0	2	0	16	0	0	0	0	0	0	276	0	0	0	0	0	0	0	2	0	42	0	12	0
sample 71	765	969	0	474	0	160	0	40	0	0	0	311	1	0	259	0	39	0	0	0	66	188	0	0	0	1	0	741	626	0	0	0	0	0	0	3	0	0	277	0	0	0	0	712	0	131	0	442	0
sample 72	1578	958	0	852	0	10	0	6	0	0	0	639	0	0	466	0	0	0	0	0	56	21	0	0	0	0	0	121	188	0	0	0	0	0	0	1	0	0	367	0	0	0	0	497	0	53	0	709	0
sample 73	749	1395	0	505	0	48	0	120	0	0	0	252	0	0	331	0	71	0	0	0	78	170	0	0	0	0	0	613	351	0	0	0	0	0	0	91	0	0	347	0	0	0	0	506	0	48	0	204	0
sample 74	149	54	0	83	0	64	0	134	0	0	0	38	0	2	65	0	0	0	0	0	25	26	0	0	0	0	0	13	32	0	0	0	0	0	0	3	0	0	21	0	0	0	0	12	0	26	0	4	0
sample 75	699	834	0	184	0	241	0	243	0	0	0	114	0	0	424	3	26	0	0	0	202	240	3	0	0	0	0	450	120	0	0	0	0	0	0	21	0	0	14	0	0	0	0	462	0	128	0	96	0
sample 76	425	153	0	88	0	207	0	164	22	0	0	68	0	0	109	0	0	0	0	0	56	50	0	0	0	0	0	53	37	0	0	0	0	0	0	0	0	0	0	14	0	0	0	74	0	51	0	0	0
sample 77	498	431	19	140	23	149	0	243	0	0	0	230	0	0	435	0	64	0	0	0	91	98	0	0	0	0	0	369	115	0	0	0	0	0	0	24	0	0	16	0	0	0	0	282	0	87	0	241	0
sample 78	384	1156	0	108	0	103	0	194	0	0	0	160	0	0	247	0	0	52	8	0	0	105	0	0	0	0	0	177	0	0	0	17	0	0	0	0	0	0	161	0	0	0	0	258	0	0	0	77	0
sample 79	886	581	10	141	21	186	0	235	0	0	0	209	0	0	550	5	29	0	0	0	240	280	10	0	0	0	0	298	242	0	0	0	0	0	0	0	0	0	226	16	0	0	0	258	0	83	0	0	0
sample 80	436	183	0	174	0	546	0	573	0	0	0	478	0	0	125	0	179	0	0	0	278	0	0	0	0	0	0	0	14	0	0	0	0	0	0	78	0	0	0	0	0	0	0	0	0	53	0	0	0
sample 81	648	222	0	458	0	385	0	112	0	0	0	507	0	0	144	0	208	0	0	0	232	0	0	0	0	0	0	0	12	0	0	0	0	0	0	57	0	0	0	0	0	0	0	6	0	49	0	0	0
sample 82	228	202	4	130	2	525	2	482	0	2	2	396	0	0	116	2	172	0	0	0	234	0	0	0	0	0	0	0	8	0	0	0	0	0	0	459	0	0	8	0	0	0	0	6	0	52	0	2	0
sample 83	589	38	2	128	4	260	0	246	0	0	5	182	0	0	444	0	224	0	0	0	138	0	0	2	0	0	0	5	7	0	0	0	3	2	0	0	0	0	0	0	1	0	0	2	0	36	0	0	0
sample 84	1068	65	0	268	3	457	0	399	0	0	0	218	0	0	623	0	232	0	0	2	276	0	0	0	0	0	0	0	0	0	0	0	0	0	0	0	0	0	0	0	0	0	0	0	0	93	0	0	0
sample 85	312	72	0	166	0	703	0	623	0	0	0	300	0	1	250	0	603	1	2	0	334	0	0	0	0	0	0	10	3	1	0	6	0	0	0	0	0	0	0	1	0	0	0	0	0	45	0	0	0
sample 86	755	1274	0	617	0	111	0	445	0	0	0	253	0	0	277	0	71	0	0	0	82	216	0	0	0	0	0	378	100	0	0	0	0	0	0	12	0	0	377	0	0	0	0	318	0	119	0	167	0
sample 87	496	60	0	177	0	275	0	72	0	0	0	84	0	0	485	0	178	0	0	0	168	0	0	0	0	0	0	0	1	0	0	0	0	0	0	0	0	0	0	0	0	0	0	0	0	12	0	0	0
sample 88	693	291	0	884	3	481	0	1199	0	0	0	243	0	0	223	0	230	0	1	0	183	199	0	0	0	0	0	321	21	0	0	0	1	0	0	4	1	0	276	0	0	0	0	104	0	122	0	21	0
sample 89	815	22	0	668	0	495	0	146	0	0	0	272	0	0	311	0	397	0	0	0	249	0	0	0	0	0	0	0	5	0	0	0	0	0	0	0	0	0	0	0	0	0	0	0	0	64	0	0	0
sample 90	913	1350	0	886	0	133	0	615	2	0	0	180	0	0	302	0	74	0	1	0	67	376	0	0	0	0	0	295	49	0	0	0	0	0	0	7	0	0	228	0	0	0	0	224	0	107	0	80	0
sample 91	1422	1405	0	1084	0	154	0	449	2	0	2	223	0	0	245	0	68	0	1	0	60	350	0	0	0	0	0	365	28	0	0	0	0	0	0	17	0	0	326	0	0	0	0	170	0	123	0	48	0
sample 92	884	1232	0	898	0	101	0	405	0	0	0	169	2	0	171	0	56	0	0	2	53	731	0	0	0	0	0	436	18	0	0	0	0	0	0	61	0	2	406	0	0	0	0	244	0	64	0	138	0
sample 93	497	11	0	395	0	226	0	172	0	0	0	91	0	0	411	0	148	0	0	0	160	0	0	0	0	0	0	0	8	0	0	0	0	0	0	20	0	0	0	0	0	0	0	0	0	33	0	0	0
sample 94	2790	433	0	643	0	126	0	115	0	14	0	332	0	0	217	0	68	2	2	0	52	1409	0	0	0	0	0	312	24	0	6	0	0	0	0	0	0	5	200	0	2	0	0	317	0	336	0	0	0
sample 95	556	54	0	329	0	455	0	755	0	0	0	224	0	0	135	0	394	0	0	0	752	0	0	0	0	0	0	0	20	0	0	0	0	0	0	86	0	0	3	0	0	0	0	0	0	180	0	23	0
sample 96	1555	454	0	790	0	223	0	148	0	0	0	363	0	0	239	0	99	0	0	0	44	1418	0	0	0	0	0	296	34	0	0	0	3	0	0	12	0	0	340	0	0	0	0	113	0	202	0	13	0
sample 97	858	602	0	243	0	204	0	520	0	0	3	249	0	0	228	0	101	0	0	0	108	513	0	0	2	0	0	452	508	0	2	0	0	0	0	45	0	0	444	0	0	0	0	269	0	97	0	100	0
sample 98	1179	438	0	583	0	51	0	14	0	0	0	378	0	0	888	0	0	0	0	0	146	728	0	0	0	0	0	283	26	0	0	0	0	0	11	0	0	0	15	0	0	0	0	663	0	54	0	126	0
sample 99	1427	428	0	977	0	31	0	29	9	18	0	512	0	0	422	0	0	0	0	0	35	298	0	0	0	0	0	206	8	0	0	0	0	0	0	0	0	0	173	0	0	0	0	434	0	50	0	473	0
sample 100	965	567	0	2085	0	593	0	602	0	0	0	251	0	0	222	0	181	0	0	0	35	83	0	0	0	0	0	448	37	2	0	0	0	0	0	25	0	0	233	0	0	0	0	197	0	74	0	193	0
sample 101	1056	1594	0	581	0	247	0	864	0	0	0	272	0	0	184	0	69	0	0	0	41	443	0	0	0	0	0	373	0	0	0	0	0	0	0	73	0	0	346	0	0	0	0	130	0	89	0	215	0
sample 102	958	1122	0	1001	0	168	0	677	0	0	0	310	0	0	202	0	54	0	0	0	28	685	0	0	0	0	0	406	27	0	0	0	0	0	0	55	0	0	250	0	0	0	0	185	0	54	0	260	0
sample 103	504	1890	0	177	0	128	0	357	0	0	0	388	0	0	273	0	138	0	0	0	90	368	0	0	0	0	0	107	18	0	0	0	0	0	0	122	0	0	101	0	0	0	0	280	0	108	0	383	0
sample 104	505	1500	0	90	5	217	0	218	0	0	3	593	0	2	539	2	63	0	0	0	97	271	0	0	0	0	6	253	39	0	0	4	0	0	0	32	0	0	145	0	1	0	0	407	0	43	0	527	0
sample 105	1214	611	0	1420	0	129	0	494	0	0	0	443	0	0	720	0	24	0	0	0	33	661	0	0	0	0	0	260	67	0	0	0	0	0	0	0	0	0	33	0	0	0	0	90	0	58	0	607	0
sample 106	1105	505	0	1008	0	287	0	1080	0	0	0	445	0	0	480	0	75	0	0	0	43	618	0	0	0	0	0	111	2	0	0	0	0	0	0	12	0	0	80	0	0	0	0	194	0	51	0	390	0
sample 107	1133	451	0	423	0	195	0	719	25	0	0	402	0	0	906	0	124	0	0	0	110	469	0	0	0	0	0	124	45	0	0	0	0	0	13	43	0	0	39	0	0	0	0	120	0	87	0	167	0
sample 108	531	676	0	226	3	219	0	496	0	0	0	703	0	0	179	0	86	0	0	0	37	313	0	0	0	0	0	248	19	0	0	0	0	0	0	162	0	0	230	0	0	0	0	223	0	34	0	341	0
sample 109	872	3578	2	307	5	95	0	418	0	0	0	368	0	0	445	0	24	0	0	3	94	316	0	0	0	0	0	239	14	0	0	0	0	0	0	6	0	0	19	0	0	0	0	138	0	79	0	281	0
sample 110	1262	580	0	648	0	200	0	293	0	0	0	342	0	0	598	0	0	0	0	0	67	166	0	0	0	0	0	313	11	0	0	0	0	0	0	0	0	0	41	0	0	0	0	350	0	83	0	1106	0
sample 111	775	711	3	596	4	304	7	433	0	4	0	362	3	0	432	0	46	0	0	0	60	116	0	2	0	0	0	387	394	0	0	0	0	0	0	5	0	0	496	2	0	0	0	240	0	140	0	222	0
sample 112	1185	536	0	304	0	11	0	16	0	0	8	1323	7	5	1033	0	0	0	0	0	39	261	0	0	0	0	0	61	191	0	0	0	0	0	0	0	7	0	16	0	0	0	0	145	0	101	0	793	0
sample 113	634	270	0	100	0	0	0	0	0	0	0	254	0	0	232	0	0	0	0	0	8	0	0	0	0	0	0	7	663	0	0	0	0	0	0	0	0	0	0	0	0	0	0	185	0	124	0	2660	0
sample 114	855	729	0	220	0	7	0	73	0	0	0	780	0	4	667	0	0	0	0	2	34	37	0	0	0	0	0	172	565	0	0	0	0	0	0	1	0	0	40	0	0	0	0	167	0	85	0	849	0
sample 115	687	382	0	124	0	249	0	366	0	0	0	372	0	0	370	0	47	0	0	0	32	0	0	0	0	0	0	0	5	0	0	0	0	0	0	0	0	0	0	0	0	0	0	2	0	8	0	0	0
sample 116	807	153	0	537	0	697	0	654	0	0	0	314	0	0	116	0	32	0	0	0	35	0	0	0	0	0	0	1	3	0	0	0	0	0	0	0	0	0	0	0	0	0	0	0	0	11	0	0	0
sample 117	677	315	0	269	0	326	0	658	9	0	3	495	0	0	168	2	95	0	0	0	55	0	0	0	0	0	0	0	9	0	2	6	0	0	0	0	0	0	3	0	0	0	0	2	0	34	0	1	0
sample 118	688	61	0	144	0	891	0	118	0	7	0	218	0	2	817	0	177	4	0	0	157	0	0	0	0	0	0	0	6	0	0	0	0	0	6	0	0	0	0	0	0	0	0	1	0	26	0	0	0
sample 119	957	73	0	286	0	464	0	201	0	5	0	205	0	0	161	0	294	0	0	0	269	0	0	0	0	0	0	0	89	0	0	0	0	0	0	54	0	2	0	0	0	0	0	29	0	94	0	0	0
sample 120	461	51	0	78	0	296	0	357	0	0	0	115	0	0	342	0	211	0	0	0	135	0	0	0	0	0	0	2	1	0	0	0	0	0	0	0	0	0	0	0	0	0	0	7	0	21	0	0	0
sample 121	813	87	0	1313	0	165	0	41	0	0	3	225	0	0	206	0	289	0	0	0	174	0	0	0	0	0	0	8	57	0	0	0	0	0	0	0	0	0	4	0	0	0	0	0	0	91	0	0	0
sample 122	370	29	0	135	0	333	0	139	0	0	2	228	0	0	146	0	191	0	0	0	520	0	0	0	0	0	0	0	9	0	0	0	0	0	0	49	0	0	0	0	0	0	0	0	0	26	0	0	0
sample 123	246	271	0	150	0	303	0	648	0	0	0	83	0	0	80	0	200	0	0	1	606	14	0	0	0	0	0	0	12	0	1	0	2	0	0	742	0	0	4	0	0	0	0	0	0	206	0	3	0
sample 124	510	76	0	300	4	336	0	312	0	3	4	262	0	2	79	3	242	0	0	0	151	0	0	0	0	0	0	0	21	0	0	0	10	0	0	62	0	0	0	0	0	0	0	0	0	56	0	0	0
sample 125	436	214	0	179	2	149	0	259	0	0	0	224	2	0	98	2	146	0	0	0	67	298	0	0	0	0	0	182	132	0	0	0	0	0	0	83	0	0	1804	0	0	0	0	172	0	113	0	114	0
sample 126	1020	53	0	1171	0	77	0	121	0	0	0	327	0	1	402	0	60	0	0	0	74	919	0	0	0	0	0	210	53	0	0	0	0	0	0	4	0	0	352	0	0	0	0	354	0	219	0	30	0
sample 127	259	46	0	70	0	259	0	262	0	0	0	165	0	0	80	0	166	0	0	0	384	0	0	0	0	0	0	0	19	0	2	0	0	0	0	40	0	0	0	0	0	0	0	0	0	19	0	0	0
sample 128	163	102	3	51	0	497	0	272	0	0	2	176	0	0	89	3	159	0	0	0	361	0	0	0	0	0	0	0	43	0	0	0	0	0	0	1233	0	0	0	0	0	0	0	5	0	164	0	9	0
sample 129	782	784	0	402	9	212	0	193	0	0	0	361	0	0	138	0	136	0	0	0	47	586	0	0	0	0	0	315	77	0	0	0	0	0	0	201	0	0	285	0	0	0	0	298	0	89	0	151	0
sample 130	489	112	0	290	4	614	0	235	5	3	0	389	0	0	651	0	127	0	0	0	306	79	0	0	0	0	0	0	29	0	0	0	0	0	0	98	0	0	0	0	0	0	0	0	0	19	0	0	0
sample 131	978	215	0	818	0	392	0	901	0	0	0	360	0	1	387	0	147	0	0	0	148	18	0	0	0	0	0	115	12	0	0	0	0	0	0	247	0	0	288	0	0	0	0	27	0	226	0	8	0
sample 132	755	911	0	897	0	365	0	407	0	0	0	344	0	0	239	0	115	0	0	0	38	386	0	0	0	0	0	531	15	0	0	0	0	0	0	146	0	0	214	1	0	0	0	251	0	112	0	571	0
sample 133	184	111	4	165	3	421	5	275	0	0	3	168	2	0	93	3	256	0	0	0	552	0	0	0	0	0	0	0	5	0	0	0	0	0	0	397	0	0	0	0	0	0	0	0	0	47	0	2	0
sample 134	405	154	3	689	3	628	0	756	3	0	1	334	0	1	215	0	192	0	0	0	429	49	0	0	0	0	0	0	4	0	0	0	0	0	0	507	0	0	0	0	0	0	0	0	0	124	0	10	0
sample 135	866	1110	0	1006	0	148	0	188	0	0	0	331	0	0	238	0	108	0	0	0	30	493	0	0	0	0	0	539	60	0	0	0	0	0	0	154	0	0	371	0	0	0	0	485	0	97	0	163	0
sample 136	311	163	0	114	0	1042	0	462	0	0	2	169	0	0	38	0	191	0	0	0	146	0	0	0	0	0	0	69	22	0	0	0	0	2	0	195	0	0	4	0	0	0	0	33	0	90	0	43	0
sample 137	130	124	0	48	4	459	0	201	0	0	0	108	1	0	41	0	263	0	0	0	320	0	1	0	0	0	0	0	51	0	0	0	0	0	0	541	0	0	0	0	0	0	0	20	0	57	0	117	0
sample 138	263	69	6	70	4	951	0	297	6	0	5	101	0	0	58	0	245	0	0	0	163	0	0	0	0	0	0	0	6	0	0	0	0	0	0	146	0	0	0	0	0	0	0	2	0	48	0	46	0
sample 139	390	437	0	292	4	175	0	155	0	0	0	157	0	0	120	0	101	0	0	0	156	270	0	0	0	0	0	275	85	0	0	0	0	0	0	412	0	0	215	0	0	0	0	147	0	127	2	132	0
sample 140	572	407	0	768	8	401	0	599	0	0	0	399	0	0	281	0	236	0	0	0	132	201	0	0	0	0	0	584	14	0	0	0	4	0	0	92	0	0	406	3	0	0	0	50	0	169	0	32	0
sample 141	225	85	0	55	0	952	0	181	0	0	0	190	0	0	51	0	247	0	0	0	339	0	0	4	0	0	0	0	10	0	0	0	0	0	0	6	0	0	0	0	0	0	0	0	0	105	0	0	0
sample 142	503	88	8	96	15	720	0	286	0	0	0	146	0	0	137	0	459	0	0	0	224	0	0	5	0	0	0	6	26	0	2	0	0	0	0	120	0	0	0	0	0	0	0	4	0	187	0	8	0
sample 143	1222	438	0	380	0	233	0	444	10	0	0	348	0	0	504	0	0	0	0	0	83	262	0	0	0	0	0	104	151	0	0	0	0	0	0	0	0	0	21	0	0	0	0	305	0	170	6	67	0
sample 144	917	719	7	200	0	150	0	325	0	0	0	119	2	0	442	0	0	0	0	0	125	96	0	0	0	0	0	35	42	0	0	0	0	0	0	0	0	0	12	0	0	0	0	116	0	116	0	28	0
sample 145	909	301	0	270	0	90	0	175	0	0	0	366	0	0	624	0	0	0	0	0	108	77	0	0	0	0	0	40	1094	0	0	0	0	0	0	0	0	0	11	0	0	0	0	71	0	82	0	45	0
sample 146	574	974	3	682	0	201	0	791	5	4	0	185	0	0	373	0	72	0	0	2	50	171	0	0	0	0	0	561	16	0	0	0	0	0	0	67	0	0	66	0	1	0	0	382	0	80	0	171	0
sample 147	912	1037	0	872	0	157	0	728	0	0	0	386	0	0	310	0	122	0	0	0	47	220	0	0	0	0	0	465	2	0	0	0	0	0	0	76	0	0	59	0	0	0	0	260	0	86	0	285	0
sample 148	164	27	0	73	0	654	0	304	0	4	0	148	2	0	21	0	165	0	0	0	448	14	0	0	0	0	0	0	4	0	0	0	0	0	0	3	0	0	0	0	0	0	0	0	0	37	0	0	0
sample 149	269	113	0	420	0	554	0	1151	0	0	0	390	1	0	222	0	235	0	0	0	389	91	0	0	0	0	0	4	5	0	1	0	0	0	0	569	0	0	2	0	0	0	0	3	0	129	0	2	0
sample 150	1089	679	0	623	0	203	0	546	0	0	0	276	0	0	238	0	71	0	0	0	59	443	0	0	0	0	0	332	192	0	0	0	0	0	0	20	0	0	181	0	0	0	0	160	0	98	0	125	0
sample 151	435	194	0	151	0	931	0	569	0	0	0	226	0	0	236	0	357	0	0	0	157	0	0	0	0	0	0	6	24	0	0	0	0	0	0	0	0	0	0	0	0	0	0	8	0	94	0	3	0
sample 152	995	466	0	808	0	410	0	992	0	0	0	346	0	0	346	0	414	0	0	0	132	49	0	0	0	0	0	87	8	0	0	0	0	0	0	70	0	0	295	0	0	0	0	91	0	51	0	9	0
sample 153	413	157	0	144	0	337	0	293	0	0	0	98	0	0	78	0	262	0	6	0	219	0	0	0	0	0	0	28	14	0	2	0	0	0	0	79	0	0	0	0	0	0	0	9	0	51	0	84	0
sample 154	743	97	0	24	0	451	28	15	0	0	0	155	12	0	70	0	69	0	0	0	0	0	12	0	10	0	0	108	13	0	68	0	33	0	0	0	0	22	81	0	0	0	0	315	0	147	96	369	0
sample 155	839	335	0	22	10	354	0	14	13	0	0	80	0	0	123	0	57	0	0	0	16	0	0	4	0	0	0	308	291	0	22	0	11	0	0	2	0	5	141	7	3	0	0	414	0	153	10	387	0
sample 156	856	281	0	0	0	340	0	0	0	40	0	133	0	0	303	0	0	0	15	0	0	0	0	0	12	0	0	130	0	0	18	0	0	0	0	0	0	19	133	0	0	0	0	393	0	105	0	1073	0
sample 157	935	728	0	0	14	169	0	33	0	0	0	69	0	0	23	0	25	0	0	0	0	0	0	0	0	9	0	223	99	0	8	0	8	0	0	2	0	3	246	0	3	0	0	378	0	144	0	466	0
sample 158	1107	217	18	0	0	417	0	33	43	68	0	51	0	0	11	0	61	0	0	0	17	0	0	0	0	0	0	42	68	0	31	0	16	0	0	0	0	0	59	0	0	22	0	328	0	138	0	63	0
sample 159	435	54	0	0	0	566	16	51	0	16	0	30	0	0	16	0	164	4	6	0	95	0	0	0	0	0	0	0	18	0	0	0	0	0	24	16	0	0	21	0	3	0	0	0	0	217	0	0	0
sample 160	271	38	0	24	19	1475	0	164	0	0	0	75	0	0	22	0	195	0	0	0	38	0	0	0	0	0	0	0	26	0	0	0	0	0	0	8	0	0	0	24	0	0	0	0	0	93	0	0	39
sample 161	482	69	0	203	0	2684	0	84	11	0	7	169	3	0	9	0	129	0	0	0	47	0	0	0	0	0	0	0	0	0	0	0	0	0	0	48	0	5	0	0	0	0	0	0	0	73	0	0	0
sample 162	235	53	0	94	10	4546	12	148	0	7	0	86	0	0	4	0	134	0	0	4	12	0	0	0	0	0	0	0	5	0	0	0	0	0	0	27	0	0	0	0	0	0	0	0	0	0	0	0	0
sample 163	375	655	2	0	0	73	0	23	6	0	1	56	0	1	31	0	16	0	0	0	31	0	0	0	0	0	0	80	2201	0	0	0	0	0	0	0	0	0	12	0	0	0	0	205	0	499	0	96	0
sample 164	1802	286	7	0	6	189	0	92	11	5	0	278	2	0	88	0	44	0	0	0	55	0	0	5	0	0	0	72	770	0	0	0	0	0	0	0	0	0	18	0	0	0	0	256	0	331	0	78	0
sample 165	1775	320	0	2	0	34	0	179	0	2	0	114	0	0	32	0	29	0	0	0	60	0	0	0	0	0	0	86	1055	0	0	0	0	0	0	1	0	0	391	0	0	0	0	162	0	412	0	13	0
sample 166	224	16	2	4	0	27	6	29	0	3	0	11	1	0	12	3	12	0	0	0	11	0	0	0	0	0	0	16	4782	0	0	0	0	0	3	0	0	0	12	0	0	0	0	33	0	71	0	0	0
sample 167	1828	30	0	9	0	126	0	159	0	0	0	113	0	0	62	0	79	0	0	0	93	0	0	0	13	8	0	0	1151	0	12	0	11	0	0	0	0	0	0	6	0	0	0	0	0	56	0	0	0
sample 168	2418	51	0	0	0	183	0	11	0	0	0	224	0	0	143	0	66	0	0	0	127	0	0	0	0	0	0	41	872	0	0	0	0	0	0	0	0	0	0	0	0	0	0	0	0	0	0	0	0
sample 169	1768	285	0	0	0	84	0	0	0	35	0	295	0	0	122	0	0	0	14	0	13	0	0	0	0	0	0	109	336	0	0	0	0	0	0	0	0	0	12	0	0	0	0	621	0	189	0	562	0
sample 170	661	863	0	102	15	89	0	0	0	12	6	109	4	0	26	0	27	0	0	0	23	0	0	0	0	0	0	189	191	0	0	0	0	0	0	0	0	0	92	0	0	0	0	218	0	314	0	333	0
sample 171	130	94	0	0	4	94	0	0	9	0	0	150	4	8645	46	0	62	0	0	0	11	0	0	0	0	0	0	0	1	0	3	0	0	0	0	0	0	0	0	0	0	0	0	0	6	31	0	0	0
sample 172	218	199	0	40	0	321	0	18	0	0	0	333	0	4526	18	0	287	2	6	0	0	0	0	0	0	11	0	40	64	0	5	0	0	4	14	0	0	3	0	0	0	0	0	4	0	84	0	0	0
sample 173	573	11	6	10	10	176	10	14	0	0	6	932	4	7016	341	0	75	0	0	0	9	0	0	5	0	0	0	0	0	0	0	0	0	0	0	0	0	0	0	0	0	0	0	0	0	163	0	0	0
sample 174	1582	115	0	9	0	403	0	80	0	0	0	123	0	0	121	0	102	0	0	0	47	0	0	0	0	0	0	0	354	0	3	0	0	0	0	2	0	0	0	0	0	0	0	7	0	111	5	0	0
sample 175	1875	146	0	0	0	1001	0	122	0	0	0	252	0	0	159	0	134	0	0	0	54	0	0	0	2	0	0	0	79	0	0	0	0	0	0	8	0	0	0	0	0	0	0	0	0	74	0	0	0
sample 176	2202	164	0	10	0	577	0	142	0	0	0	527	0	0	208	0	197	0	0	0	89	0	0	0	4	0	0	0	45	0	0	0	0	0	0	0	0	0	0	0	0	0	0	13	0	120	0	0	0
sample 177	1822	117	0	0	0	515	0	85	0	0	0	323	0	0	163	0	168	0	0	0	82	0	0	0	7	0	0	0	282	0	4	0	0	0	0	0	0	0	0	0	0	0	0	12	0	92	0	0	0
sample 178	321	79	0	0	20	1026	0	10	0	0	0	118	0	0	50	0	369	0	0	0	13	0	0	0	0	0	0	25	14	0	0	0	0	0	0	18	0	0	0	0	0	0	0	0	0	131	0	0	0
sample 179	410	49	0	47	12	2111	21	25	0	0	0	69	0	0	212	0	704	0	0	0	35	0	0	0	0	0	0	43	35	0	0	0	0	0	0	16	0	0	0	0	4	0	0	39	0	190	0	96	0
sample 180	1016	33	0	375	0	737	0	36	0	0	0	144	0	0	44	0	49	0	0	0	44	0	0	0	0	0	0	0	28	0	0	0	0	0	0	0	0	0	0	0	0	0	0	0	0	51	0	80	0
sample 181	169	250	5	29	0	1611	0	3	11	0	0	237	3	4583	115	0	157	0	0	0	103	0	0	0	0	0	0	23	0	0	0	0	0	0	0	12	0	0	0	0	0	0	0	28	0	72	0	4	0
sample 182	574	287	0	50	0	829	0	17	0	0	0	818	0	0	51	0	599	0	0	0	123	0	0	0	0	0	0	13	3	0	0	0	0	0	0	11	0	0	0	0	0	0	0	23	0	318	0	16	0
sample 183	208	178	0	28	13	2413	0	17	15	28	0	120	15	3830	93	0	125	0	0	0	20	0	0	0	0	0	0	0	15	0	0	0	0	0	0	0	0	0	0	0	0	0	0	0	0	70	0	0	0
sample 184	527	17	0	14	0	255	0	17	0	0	0	99	0	8	67	0	27	0	0	0	39	0	0	0	0	0	0	0	129	0	0	0	0	0	0	0	0	0	0	0	0	0	0	0	0	32	0	0	0
sample 185	563	996	0	43	0	387	0	18	0	0	0	363	0	531	819	0	421	0	0	0	233	0	0	0	0	0	0	20	209	0	0	0	0	0	0	0	0	0	0	0	0	0	0	8	0	158	0	0	0
sample 186	1016	92	0	0	0	60	0	23	22	52	0	95	11	0	114	0	53	0	9	0	53	0	0	0	0	25	0	0	26	0	0	0	9	0	0	0	0	10	0	0	0	0	0	79	0	141	0	13	0
sample 187	342	1716	0	0	0	130	0	6	0	0	0	313	0	0	377	0	303	0	0	0	410	0	0	0	0	0	0	10	44	2	0	0	0	0	0	0	0	0	41	0	0	0	0	52	0	185	0	8	0
sample 188	1498	312	8	39	0	1741	22	237	0	0	0	407	0	0	19	0	486	0	0	0	139	0	7	5	0	0	0	0	8	0	0	0	0	0	0	19	0	4	0	0	0	0	0	0	0	488	0	0	0
sample 189	497	157	0	0	18	1037	0	107	0	0	10	340	0	0	0	0	450	0	0	0	24	0	0	0	0	0	9	0	13	0	0	16	0	9	0	0	0	0	0	0	0	0	0	0	0	262	0	67	0
sample 190	468	0	27	0	24	3109	0	77	0	0	0	217	0	0	83	0	248	0	0	0	77	0	0	0	0	0	52	0	22	0	0	0	0	0	0	0	0	0	0	0	0	0	0	0	0	0	0	0	0
sample 191	101	27	0	32	0	186	40	27	0	24	0	28	0	0	25	0	0	0	0	0	46	0	0	0	0	0	0	0	70	15	0	0	0	0	0	0	0	0	0	21	0	0	0	0	0	0	0	0	0
sample 192	2896	44	0	0	0	678	0	22	5	10	0	269	0	0	284	0	155	0	2	0	139	0	0	0	0	0	0	0	182	0	6	0	3	0	0	0	0	0	0	0	0	0	0	6	0	127	0	0	0
sample 193	2549	77	0	0	0	566	5	16	0	25	0	271	0	0	228	0	183	0	0	0	100	0	0	0	0	0	0	6	242	0	7	0	5	0	0	0	0	3	0	0	0	0	0	8	0	167	0	0	0
sample 194	1111	30	0	0	0	284	0	0	0	0	0	233	0	0	29	0	134	0	0	0	44	0	0	0	0	0	0	0	1090	0	0	0	0	0	0	0	0	0	0	0	13	0	0	34	0	171	0	0	0
sample 195	753	112	0	28	0	237	0	0	0	0	0	85	0	0	41	0	67	0	0	0	122	0	0	0	0	0	0	0	542	0	0	0	0	0	0	14	0	0	0	0	0	0	0	0	0	127	0	0	0
sample 196	774	37	0	10	0	337	0	24	0	0	0	88	0	0	39	0	237	0	0	0	136	0	0	0	0	0	0	0	104	0	0	0	0	0	0	0	0	0	0	0	0	0	0	11	0	76	0	0	0
sample 197	1333	18	0	15	0	494	0	15	0	0	0	116	0	0	67	0	101	0	0	0	32	0	0	0	5	0	0	0	357	0	4	0	0	0	0	0	0	0	0	0	0	0	0	15	0	129	0	0	0
sample 198	330	118	0	65	0	136	0	10	0	0	0	113	0	6998	142	0	99	0	0	0	15	0	0	0	0	0	0	45	19	0	0	0	0	0	0	0	0	0	0	0	0	0	0	7	0	98	0	0	0
sample 199	239	68	0	13	0	91	0	7	0	0	0	120	0	8108	43	0	55	0	0	0	42	0	0	0	0	0	0	4	0	0	3	0	0	0	0	2	0	0	0	0	0	0	0	0	0	64	0	0	0
sample 200	650	0	0	0	0	175	0	0	0	68	0	110	0	5816	429	0	116	0	20	0	53	0	12	0	0	0	0	20	0	0	0	0	14	0	0	0	0	0	0	0	0	0	0	0	0	41	0	0	0
sample 201	105	96	9	0	11	36	13	0	0	10	0	75	5	9376	51	9	0	0	0	0	0	0	0	0	5	0	0	0	4	0	0	0	0	0	0	0	0	0	0	7	0	0	0	0	0	26	0	0	0
sample 202	399	35	0	30	0	200	0	12	0	12	0	67	0	7671	115	0	28	0	5	0	32	0	0	0	0	0	0	0	0	0	4	0	0	0	0	0	0	5	5	0	0	0	0	0	0	23	0	6	0
sample 203	401	61	0	36	0	142	0	8	0	0	0	69	0	2712	98	0	272	0	0	0	60	0	0	0	0	0	0	0	44	0	0	0	0	0	0	0	0	0	0	0	0	0	0	15	0	206	0	0	0
sample 204	422	219	0	36	0	200	0	21	0	5	0	470	0	0	276	0	197	0	3	0	112	0	0	0	0	0	0	0	22	0	8	0	0	0	0	0	0	6	9	0	0	0	0	0	0	328	0	0	0
sample 205	90	44	0	0	0	104	7	0	0	4	3	42	2	8055	74	0	64	0	0	0	14	0	0	0	0	0	0	0	13	0	0	0	0	3	0	0	0	0	0	0	0	0	0	0	0	19	0	0	0
sample 206	2895	135	0	0	0	484	6	70	0	11	0	321	0	0	159	0	117	0	3	0	81	0	0	0	0	0	0	0	73	0	0	0	13	0	0	4	0	6	0	0	0	0	0	13	0	146	0	0	0
sample 207	2377	102	0	0	0	692	0	62	0	5	0	394	0	0	154	0	135	0	0	0	112	0	0	0	0	0	0	0	70	0	2	0	11	0	0	5	0	0	0	0	0	0	0	4	0	162	0	0	0
sample 208	2438	71	0	0	0	557	0	60	0	0	0	219	0	0	87	0	89	0	0	0	138	0	0	0	0	0	0	31	23	0	0	0	19	0	0	4	0	0	0	0	0	0	0	0	0	113	0	0	0
sample 209	3158	56	0	0	0	466	0	61	0	0	0	282	0	0	177	0	140	0	0	0	94	0	0	0	0	0	0	0	33	0	0	0	0	0	0	0	0	0	0	0	0	0	0	0	0	112	0	0	0
sample 210	2702	59	0	43	0	481	0	155	0	0	0	187	0	0	128	0	58	3	0	0	161	0	0	0	0	0	0	12	107	4	0	0	0	0	0	0	0	0	0	0	0	0	0	34	0	88	0	0	0
sample 211	1634	96	0	9	0	299	0	70	0	0	0	305	0	0	77	0	116	0	0	0	126	0	0	0	0	0	0	38	285	0	0	0	0	0	0	0	0	0	13	0	0	0	0	47	0	87	0	0	0
[truncated: 5,000 more columns]

## Sheet: Tax table
id	Domain	Phylum	Class	Order	Family	Genus	Species
90f44084459949dd4fd965e1fc355026	Bacteria	Proteobacteria	Alphaproteobacteria	Rhizobiales	Beijerinckiaceae	1174-901-12
9dafb170f0fef4771a4ee1e3ea46ce5c	Bacteria	Bacteroidota	Bacteroidia	Sphingobacteriales	Sphingobacteriaceae	Mucilaginibacter
96f6ae7bdd6e03adf2e2c2143240384b	Bacteria	Acidobacteriota	Acidobacteriae	Subgroup_2	Subgroup_2	Subgroup_2	uncultured_Acidobacteria
73eb8fa8648db35bd2f286bbbe6791da	Bacteria	Proteobacteria	Alphaproteobacteria	Rhizobiales	Beijerinckiaceae	1174-901-12	uncultured_bacterium
e19d2ae3bb9663795ab3089680a3f9cc	Bacteria	Acidobacteriota	Acidobacteriae	Acidobacteriales	unidentified	unidentified
9477d45e83a2f8d1f61fd3cb9db73a0f	Bacteria	Proteobacteria	Alphaproteobacteria	Rhizobiales	Beijerinckiaceae	unidentified
2e98af2abc5883ca615858b2e1f761c7	Bacteria	Acidobacteriota	Acidobacteriae	Acidobacteriales	unidentified	unidentified	uncultured_forest
8d61140bea051eec307aa75344941be0	Bacteria	Proteobacteria	Alphaproteobacteria	Rhizobiales	Beijerinckiaceae	1174-901-12	uncultured_bacterium
6b315f08e0768a75fac2e33026b2bf5f	Bacteria	Acidobacteriota	Acidobacteriae	Acidobacteriales	unidentified	unidentified	uncultured_forest
a7886519b7bba11496199a24e256375a	Bacteria	Actinobacteriota	Actinobacteria	Frankiales	Acidothermaceae	Acidothermus	uncultured_soil
157a7c6518a3b3e70daf62add4531002	Bacteria	Proteobacteria	Gammaproteobacteria	WD260	WD260	WD260	uncultured_bacterium
2f23ba04e29d4f4fe40a157cc74d49b8	Bacteria	Proteobacteria	Alphaproteobacteria	Acetobacterales	Acetobacteraceae	Acidiphilium	uncultured_soil
9427d076fe6b9f9a70617a0cbd4dcc91	Bacteria	Acidobacteriota	Acidobacteriae	Solibacterales	Solibacteraceae	unidentified	uncultured_forest
863305b83adfa1538b9cfb91a7f0231a	Bacteria	Firmicutes	Bacilli	Acholeplasmatales	Acholeplasmataceae	unidentified	Candidatus_Phytoplasma
616a2b7f29cebc02c036a74f8cc4ab20	Bacteria	Proteobacteria	Alphaproteobacteria	Acetobacterales	Acetobacteraceae	unidentified	uncultured_bacterium
f61db4f18408220f35b368effea7821f	Bacteria	Acidobacteriota	Acidobacteriae	Subgroup_2	Subgroup_2	Subgroup_2	uncultured_forest
f0517e4077d3468f0ceea9b5f1ab55e7	Bacteria	Proteobacteria	Alphaproteobacteria	Acetobacterales	Acetobacteraceae	Acidiphilium	uncultured_soil
9f4e710d2727558996fdfb907d3ab9f9	Bacteria	Acidobacteriota	Acidobacteriae	Subgroup_2	Subgroup_2	Subgroup_2	uncultured_Acidobacteria
caba733c821472f5f80e1a02a97699c8	Bacteria	Proteobacteria	Gammaproteobacteria	unidentified	unidentified	Acidibacter
b0739a7403f8d272bd84c838e0b14ddd	Bacteria	Proteobacteria	Gammaproteobacteria	WD260	WD260	WD260	uncultured_bacterium
0073df206ab7ed634b96d54b66279564	Bacteria	Acidobacteriota	Acidobacteriae	Acidobacteriales	Acidobacteriaceae_(Subgroup_1)	Terriglobus	uncultured_bacterium
90877b00d390e44bc117bc1380ee7a0e	Bacteria	Proteobacteria	Alphaproteobacteria	Rhizobiales	Beijerinckiaceae	1174-901-12	uncultured_bacterium
1fcffe31a021e2c19708409c5cf6226b	Bacteria	Acidobacteriota	Acidobacteriae	Solibacterales	Solibacteraceae	unidentified
d9ec108ac35fe131b8f0e5ac6a4264c6	Bacteria	Acidobacteriota	Acidobacteriae	Subgroup_2	Subgroup_2	Subgroup_2	uncultured_Holophaga
68084402ba50c5318fb1062026beb58d	Bacteria	Proteobacteria	Gammaproteobacteria	Burkholderiales	Burkholderiaceae	Burkholderia-Caballeronia-Paraburkholderia
f5a7ac58df99234556bae311b2749b72	Bacteria	Actinobacteriota	Actinobacteria	Frankiales	Acidothermaceae	Acidothermus	uncultured_soil
6aa8c3772f804fd78ad94be19a04da63	Bacteria	Acidobacteriota	Acidobacteriae	Acidobacteriales	unidentified	unidentified
413fc377a1bd248f89f5d50514e9b63b	Bacteria	Bacteroidota	Bacteroidia	Cytophagales	Hymenobacteraceae	Hymenobacter	Amia_calva
ca6c2b3b469c08212142e8821c65882a	Bacteria	Proteobacteria	Gammaproteobacteria	Burkholderiales	Oxalobacteraceae	Massilia
3b38999bdbf762d48005d1e4f7a5de40	Bacteria	Actinobacteriota	Actinobacteria	Corynebacteriales	Mycobacteriaceae	Mycobacterium	Mycobacterium_celatum
ea50ab99242e77fd8d897c2c43449f84	Bacteria	Actinobacteriota	Actinobacteria	Corynebacteriales	Mycobacteriaceae	Mycobacterium
7317f57049aa8d4251121de722ca9d56	Bacteria	Actinobacteriota	Actinobacteria	Frankiales	Acidothermaceae	Acidothermus	uncultured_soil
6472eb8b1e09f892aca2f23182962903	Bacteria	Proteobacteria	Alphaproteobacteria	Rhizobiales	Xanthobacteraceae	Bradyrhizobium
089b5a127fe67c6a1feb75c73c3641c3	Bacteria	Acidobacteriota	Acidobacteriae	Acidobacteriales	unidentified	unidentified	uncultured_forest
3e4310d6561f4190b8556db03c989881	Bacteria	Acidobacteriota	Acidobacteriae	Acidobacteriales	Acidobacteriaceae_(Subgroup_1)	Occallatibacter
67ecd0674ce6fb32faf9694ae1f5d278	Bacteria	Bacteroidota	Bacteroidia	Cytophagales	Spirosomaceae	Spirosoma
4a72952af77377f42f73f42b3b3d4285	Bacteria	Acidobacteriota	Acidobacteriae	Acidobacteriales	unidentified	unidentified
b5d49294b2ff467ac47bd4354403f548	Bacteria	Actinobacteriota	Actinobacteria	Frankiales	Acidothermaceae	Acidothermus
3f550961862217d59c1a203086690c74	Bacteria	Bacteroidota	Bacteroidia	Cytophagales	Hymenobacteraceae	Hymenobacter	uncultured_bacterium
d5a1c10c46a0d737fc72a3fc23269650	Bacteria	Proteobacteria	Gammaproteobacteria	WD260	WD260	WD260	uncultured_bacterium
29abf79937c29f1d4d7d5739225d3b22	Bacteria	RCP2-54	RCP2-54	RCP2-54	RCP2-54	RCP2-54	uncultured_bacterium
4c9e94009d8bc575869b067df2765577	Bacteria	Acidobacteriota	Acidobacteriae	Acidobacteriales	unidentified	unidentified
7b4dfde81d6f01a493ea1fe67f387623	Bacteria	Bacteroidota	Bacteroidia	Sphingobacteriales	Sphingobacteriaceae	Mucilaginibacter
ef082017c0bfefb9dcf9ac41e878ea1c	Bacteria	Bacteroidota	Bacteroidia	Cytophagales	Hymenobacteraceae	Hymenobacter
0e2d4f1a84a8e79537b55ed6399dd537	Bacteria	Acidobacteriota	Acidobacteriae	Acidobacteriales	Acidobacteriaceae_(Subgroup_1)	Occallatibacter	uncultured_Acidobacteria
bcba47620c299fd34809f143e3d26dff	Bacteria	Proteobacteria	Alphaproteobacteria	Sphingomonadales	Sphingomonadaceae	Sphingomonas
619b70cca49db6867c9fc0c0f9bdae2f	Bacteria	Actinobacteriota	Actinobacteria	Frankiales	Acidothermaceae	Acidothermus
f036f4faa1e6d1ec2f26124d0ed45614	Bacteria	Bacteroidota	Bacteroidia	Cytophagales	Hymenobacteraceae	Hymenobacter	uncultured_bacterium
54cc8efb2a9eb7fdeef9249059bb3f8e	Bacteria	Actinobacteriota	Actinobacteria	Frankiales	Acidothermaceae	Acidothermus	uncultured_soil
c7920f5ce795aeaa42a7330eff2e8538	Bacteria	Acidobacteriota	Acidobacteriae	Bryobacterales	Bryobacteraceae	Bryobacter	uncultured_Holophaga
d6efd2da2728fd74ded268122ee05036	Bacteria	Proteobacteria	Alphaproteobacteria	Sphingomonadales	Sphingomonadaceae	Sphingomonas
10e1437d7e45b437cff26979e001e068	Bacteria	Proteobacteria	Alphaproteobacteria	Rhizobiales	Beijerinckiaceae	1174-901-12	uncultured_bacterium
f4b7af49aaa8b5c777aa7e683a784a87	Bacteria	Acidobacteriota	Acidobacteriae	Bryobacterales	Bryobacteraceae	Bryobacter
c7c02c07fb28c8730768bb76cafad3fe	Bacteria	Proteobacteria	Gammaproteobacteria	Burkholderiales	Burkholderiaceae	Burkholderia-Caballeronia-Paraburkholderia
7acaf003cff08c48e5f2c4d06007bd33	Bacteria	Bacteroidota	Bacteroidia	Cytophagales	Hymenobacteraceae	Hymenobacter	uncultured_bacterium
0507bd97e767a9ed41f8609b5697ecf1	Bacteria	Proteobacteria	Alphaproteobacteria	Acetobacterales	Acetobacteraceae	unidentified
cb80be4ac2def4c41b4338fe839038be	Bacteria	Actinobacteriota	Thermoleophilia	Solirubrobacterales	Solirubrobacteraceae	unidentified
92e8f82559f14d34315e5ab668c0a2bc	Bacteria	Acidobacteriota	Acidobacteriae	Acidobacteriales	Acidobacteriaceae_(Subgroup_1)	Granulicella
c12a2e5e50cc3982f72af45b43b2a480	Bacteria	Acidobacteriota	Acidobacteriae	Acidobacteriales	Acidobacteriaceae_(Subgroup_1)	unidentified
d21e65b83b6486df09b738c4f2c5c706	Bacteria	Actinobacteriota	Thermoleophilia	Solirubrobacterales	Solirubrobacteraceae	unidentified
20b79b18cbfad71434ac9c89fc5654f4	Bacteria	Verrucomicrobiota	Verrucomicrobiae	Opitutales	Opitutaceae	unidentified	uncultured_bacterium
f8ec009ea7d958c2429fc4d8931f6c25	Bacteria	Proteobacteria	Alphaproteobacteria	Rhizobiales	Beijerinckiaceae	1174-901-12	uncultured_bacterium
0fed5d744111e22cfa576faec3808847	Bacteria	Actinobacteriota	Actinobacteria	Frankiales	Acidothermaceae	Acidothermus	uncultured_bacterium
c73b4232e9fbf412b245213a34d936a5	Bacteria	Proteobacteria	Alphaproteobacteria	Rhizobiales	Beijerinckiaceae	1174-901-12	uncultured_bacterium
446ec5e43e59c8eaf1e0ef32614a6c83	Bacteria	Acidobacteriota	Acidobacteriae	Acidobacteriales	Acidobacteriaceae_(Subgroup_1)	Occallatibacter
c0919acfe0642ea83fdcfd1f871d8727	Bacteria	Actinobacteriota	Acidimicrobiia	unidentified	unidentified	unidentified	uncultured_forest
3852523902b72b40a7621775d8aa9435	Bacteria	Acidobacteriota	Acidobacteriae	Solibacterales	Solibacteraceae	unidentified
2f1e05efe8d6cd378dcfbe6e292204dd	Bacteria	Actinobacteriota	Actinobacteria	Frankiales	Acidothermaceae	Acidothermus	uncultured_actinobacterium
4b6c6797771dfa22c6e22963f70c1ea2	Bacteria	Proteobacteria	Alphaproteobacteria	Rhizobiales	Beijerinckiaceae	Roseiarcus	uncultured_bacterium
844371febd6d648e31b5aaad7683b9f4	Bacteria	Acidobacteriota	Acidobacteriae	Acidobacteriales	Acidobacteriaceae_(Subgroup_1)	Terriglobus	uncultured_bacterium
ca053b4d3f2aa260c29d4880f5a4a9f4	Bacteria	Acidobacteriota	Acidobacteriae	Bryobacterales	Bryobacteraceae	Bryobacter	uncultured_Acidobacteria
57b21ae40e7d70ffbe8faf39d2b14859	Bacteria	Acidobacteriota	Acidobacteriae	Acidobacteriales	Acidobacteriaceae_(Subgroup_1)	Occallatibacter
d193cc6097df8ae99117409f070707ad	Bacteria	Acidobacteriota	Acidobacteriae	Acidobacteriales	Acidobacteriaceae_(Subgroup_1)	Terriglobus	uncultured_bacterium
2d5ffb4e1f1451506ff803ca2de0f906	Bacteria	Acidobacteriota	Acidobacteriae	Subgroup_2	Subgroup_2	Subgroup_2	uncultured_Holophaga
2eabacaedd8c3c65a88620dd9b0ecd4a	Bacteria	Proteobacteria	Alphaproteobacteria	Rhizobiales	Xanthobacteraceae	unidentified
b5681cb807b4a871312f93ed5cd46f02	Bacteria	Acidobacteriota	Acidobacteriae	Acidobacteriales	Acidobacteriaceae_(Subgroup_1)	Acidipila
b8bc5b68234e46d83232b88532120d69	Bacteria	Proteobacteria	Alphaproteobacteria	Rhizobiales	Beijerinckiaceae	1174-901-12	uncultured_bacterium
dddf761c69a99aba1ae7a435abe153f5	Bacteria	Acidobacteriota	Acidobacteriae	Subgroup_2	Subgroup_2	Subgroup_2	uncultured_forest
020b8deb072300efc0dd41e432b97709	Bacteria	Bacteroidota	Bacteroidia	Cytophagales	Hymenobacteraceae	Hymenobacter	uncultured_bacterium
79e52e97dc33d94bee90252851797be6	Bacteria	Bacteroidota	Bacteroidia	Cytophagales	Hymenobacteraceae	Hymenobacter	uncultured_bacterium
beafbc8bd4a7acf3bcdc438b8337830c	Bacteria	Acidobacteriota	Acidobacteriae	Bryobacterales	Bryobacteraceae	Bryobacter
8c4bb1dc574a9435e102bf103811ac90	Bacteria	Proteobacteria	Alphaproteobacteria	Rhizobiales	Xanthobacteraceae	unidentified
de13365168f275fd108fc1284f5a402c	Bacteria	Verrucomicrobiota	Verrucomicrobiae	Opitutales	Opitutaceae	unidentified
c17e64488cc3aa88be324a56e9910951	Bacteria	Proteobacteria	Alphaproteobacteria	Rhizobiales	Xanthobacteraceae	unidentified
90aca794c7e30b8a77e87f13ffc9a5cc	Bacteria	Proteobacteria	Alphaproteobacteria	Rhizobiales	Xanthobacteraceae	unidentified
8dd240198a82381ffce2f1ada5b310e1	Bacteria	Proteobacteria	Gammaproteobacteria	unidentified	unidentified	Acidibacter	uncultured_bacterium
868aa4a28bdd1d828366739da7247415	Bacteria	Acidobacteriota	Acidobacteriae	Acidobacteriales	Acidobacteriaceae_(Subgroup_1)	Granulicella	Granulicella_tundricola
227cdbc8e2dd455cda10a86331579cc2	Bacteria	Acidobacteriota	Acidobacteriae	Acidobacteriales	Acidobacteriaceae_(Subgroup_1)	Occallatibacter	uncultured_Acidobacteria
3bb9dc60733eda8d61d47c17d2be7036	Bacteria	Proteobacteria	Alphaproteobacteria	Rhizobiales	Xanthobacteraceae	unidentified
f2650a5ba59721c8e7abd0e8ca0ca68e	Bacteria	Acidobacteriota	Acidobacteriae	Acidobacteriales	Acidobacteriaceae_(Subgroup_1)	Occallatibacter
32e8e8bd0346a139c841baf22f1fe2d2	Bacteria	Proteobacteria	Alphaproteobacteria	Acetobacterales	Acetobacteraceae	unidentified
9bc99d041d642f5a502e3f75f538df7b	Bacteria	Actinobacteriota	Thermoleophilia	Solirubrobacterales	Solirubrobacteraceae	Conexibacter	uncultured_bacterium
41ca44af58936b94226a6eacd3b61523	Bacteria	Acidobacteriota	Acidobacteriae	Subgroup_2	Subgroup_2	Subgroup_2	uncultured_forest
4351d2689ebb61f85de63d886ea4c309	Bacteria	Acidobacteriota	Acidobacteriae	Subgroup_2	Subgroup_2	Subgroup_2	uncultured_Acidobacteria
e382c2322310af3a189ff26ed93802dc	Bacteria	Acidobacteriota	Acidobacteriae	Acidobacteriales	unidentified	unidentified	uncultured_Holophaga
ca70bd6a590ce2d1669573dfa3ff94fa	Bacteria	Actinobacteriota	Thermoleophilia	Solirubrobacterales	Solirubrobacteraceae	Conexibacter	uncultured_Conexibacteraceae
1975f0f2b6531e29f1c84e99f1b51ef8	Bacteria	Actinobacteriota	Actinobacteria	Frankiales	Acidothermaceae	Acidothermus
6c7cdd93ab72f4f4a36997ef911cc250	Bacteria	Acidobacteriota	Acidobacteriae	Solibacterales	Solibacteraceae	unidentified	uncultured_forest
e0b0607db544eee4f9736a53f3b371d1	Bacteria	Proteobacteria	Gammaproteobacteria	unidentified	unidentified	Acidibacter	uncultured_bacterium
2f2d7886da3aa25917ea3f5b5cc3daf4	Bacteria	Verrucomicrobiota	Verrucomicrobiae	Opitutales	Opitutaceae	unidentified
e81c64d03d61deb2e4a89db9ca462ed9	Bacteria	Acidobacteriota	Acidobacteriae	Bryobacterales	Bryobacteraceae	Bryobacter	metagenome
ab2f1e1b3b3dc9c2da4f5b85f840feaa	Bacteria	Acidobacteriota	Acidobacteriae	Subgroup_2	Subgroup_2	Subgroup_2	uncultured_forest
f74a23038095f558d209d451c03c9b7e	Bacteria	Actinobacteriota	Thermoleophilia	Solirubrobacterales	Solirubrobacteraceae	Conexibacter	uncultured_Conexibacteraceae
40abd57801112abb5e4bc0a49654a73b	Bacteria	Bacteroidota	Bacteroidia	Cytophagales	Hymenobacteraceae	Hymenobacter
4302e172532d4c691b53ee5030ebc127	Bacteria	Proteobacteria	Alphaproteobacteria	Micropepsales	Micropepsaceae	unidentified	metagenome
6fd54f7b91b29ba462c7e32149a05b3b	Bacteria	Actinobacteriota	Acidimicrobiia	unidentified	unidentified	unidentified	uncultured_forest
91d3e89d07d3d42f243742b050140bbb	Bacteria	Proteobacteria	Gammaproteobacteria	Burkholderiales	Oxalobacteraceae	Massilia
41506f077de4c45b31ef2956865ee593	Bacteria	Actinobacteriota	Acidimicrobiia	unidentified	unidentified	unidentified	uncultured_forest
1b153413f7dac50ad672bd8643db1ace	Bacteria	Actinobacteriota	Acidimicrobiia	unidentified	unidentified	unidentified	uncultured_forest
b3c329b2e34da055f40b8ec6fb2fb0ea	Bacteria	RCP2-54	RCP2-54	RCP2-54	RCP2-54	RCP2-54	uncultured_bacterium
fe3d882c6fd9a9f295b610581db9fd21	Bacteria	Acidobacteriota	Acidobacteriae	Subgroup_2	Subgroup_2	Subgroup_2	uncultured_forest
3d494a08706f9bf3c4f16d2b4bab7cfd	Bacteria	Proteobacteria	Alphaproteobacteria	Acetobacterales	Acetobacteraceae	unidentified	uncultured_proteobacterium
08900b91beec1e371f18a9cc0f4a4ec8	Bacteria	Acidobacteriota	Acidobacteriae	Subgroup_2	Subgroup_2	Subgroup_2	uncultured_forest
cb70a18e1e4f9ef0f003b0849f253267	Bacteria	Myxococcota	Polyangia	Polyangiales	Polyangiaceae	Pajaroellobacter	uncultured_bacterium
487a117c4adceb706a6845f901ff70c3	Bacteria	Actinobacteriota	Acidimicrobiia	unidentified	unidentified	unidentified
d30ec6a7ed3f2a53b1ef1e93a14b8cb3	Bacteria	Proteobacteria	Alphaproteobacteria	Micropepsales	Micropepsaceae	unidentified	metagenome
e570d8029d461fcf022caac98644f555	Bacteria	Actinobacteriota	Acidimicrobiia	IMCC26256	IMCC26256	IMCC26256
74a26e97b02fcab82b0d346de4920f75	Bacteria	Actinobacteriota	Actinobacteria	Corynebacteriales	Mycobacteriaceae	Mycobacterium
1712d57186ccaeae1ef8d9af84b94d81	Bacteria	Actinobacteriota	Thermoleophilia	Gaiellales	unidentified	unidentified
6e105f3f79341d4c6ac024b928786898	Bacteria	Proteobacteria	Alphaproteobacteria	Rhizobiales	Beijerinckiaceae	Roseiarcus	uncultured_bacterium
13cdf0c27e8513954614e8af7448f4eb	Bacteria	Proteobacteria	Alphaproteobacteria	Acetobacterales	Acetobacteraceae	Acidiphilium	uncultured_bacterium
1539a7809f78546646ddd79a873f251b	Bacteria	Bacteroidota	Bacteroidia	Cytophagales	Hymenobacteraceae	Hymenobacter	uncultured_bacterium
e22c3ed2434c4a927c3e75ef97cfee13	Bacteria	Acidobacteriota	Acidobacteriae	Acidobacteriales	unidentified	unidentified
f3376ff5da0375f1bb5affb849ce277d	Bacteria	Bacteroidota	Bacteroidia	Cytophagales	Hymenobacteraceae	Hymenobacter	Siccationidurans_occulans
c1a97bdf3db4d3b409fda6de2e1b5857	Bacteria	Acidobacteriota	Acidobacteriae	Subgroup_2	Subgroup_2	Subgroup_2
bbaec4739b6d7d76934045c3355bc054	Bacteria	Bacteroidota	Bacteroidia	Cytophagales	Hymenobacteraceae	Hymenobacter	uncultured_bacterium
ba0ba2b5c0f0c578b2d1cf1da4edddc5	Bacteria	Actinobacteriota	Actinobacteria	Frankiales	Acidothermaceae	Acidothermus	uncultured_soil
fa19a926347a2d40a201682b24a7c987	Bacteria	Proteobacteria	Alphaproteobacteria	Caulobacterales	Caulobacteraceae	unidentified	uncultured_bacterium
b71bf2a5e0b0256df394ba6f20181167	Bacteria	Proteobacteria	Alphaproteobacteria	Rhizobiales	Xanthobacteraceae	unidentified
2180320d1d2db14fa548e93680d2c54f	Bacteria	Proteobacteria	Gammaproteobacteria	unidentified	unidentified	Acidibacter	uncultured_gamma
243593226131197eb8781f5f863da124	Bacteria	Acidobacteriota	Acidobacteriae	Solibacterales	Solibacteraceae	unidentified
2e1405b6370862b17d1260b18ad47332	Bacteria	Acidobacteriota	Acidobacteriae	Subgroup_2	Subgroup_2	Subgroup_2	uncultured_Acidobacteria
17212e54fae69ca66f23490a55cb3775	Bacteria	Actinobacteriota	Actinobacteria	Catenulisporales	Actinospicaceae	Actinospica
1f68561021f08228f12f1191f609e9dc	Bacteria	Bacteroidota	Bacteroidia	Cytophagales	Hymenobacteraceae	Hymenobacter	uncultured_bacterium
6099b9fdcf1e499340b2ab522338c8e8	Bacteria	Bacteroidota	Bacteroidia	Cytophagales	Hymenobacteraceae	Hymenobacter	uncultured_bacterium
acecd381508dbd9e7319ee926b8165f2	Bacteria	Actinobacteriota	Acidimicrobiia	unidentified	unidentified	unidentified	uncultured_forest
dfeee0535a51db03000c6b59e0d29fd2	Bacteria	Chloroflexi	AD3	AD3	AD3	AD3	uncultured_bacterium
ad8664f21c744d16b06f829014b5511c	Bacteria	Actinobacteriota	Actinobacteria	Corynebacteriales	Mycobacteriaceae	Mycobacterium
d3ec4b84bf0662bd8af1b0f66be1fa52	Bacteria	Acidobacteriota	Acidobacteriae	Acidobacteriales	Acidobacteriaceae_(Subgroup_1)	Granulicella	uncultured_Acidobacteria
616a82e086600afde4757bf64db342f6	Bacteria	Proteobacteria	Alphaproteobacteria	Rhizobiales	Beijerinckiaceae	Roseiarcus	uncultured_bacterium
98f12c9a5de7b0dacdbe8a003a66ba50	Bacteria	Planctomycetota	vadinHA49	vadinHA49	vadinHA49	vadinHA49	uncultured_bacterium
4126ebced4a21ddcb553ad98910a8c6a	Bacteria	Actinobacteriota	Thermoleophilia	Solirubrobacterales	Solirubrobacteraceae	Conexibacter	uncultured_bacterium
622f82cb77c0053f9260cc95a3a8a6d9	Bacteria	Acidobacteriota	Acidobacteriae	Subgroup_2	Subgroup_2	Subgroup_2
86f1248ee4ea85afd8c5b67cc1b04d4c	Bacteria	Proteobacteria	Gammaproteobacteria	Burkholderiales	Burkholderiaceae	Burkholderia-Caballeronia-Paraburkholderia
f4c57297ecefe75f7cae850c489ca750	Bacteria	Bacteroidota	Bacteroidia	Chitinophagales	Chitinophagaceae	Edaphobaculum
9eec300943069e3e38cbb92dd52e7ebf	Bacteria	Bacteroidota	Bacteroidia	Cytophagales	Hymenobacteraceae	Hymenobacter	uncultured_bacterium
fd91568b2f67f861ab0edbf488dea33b	Bacteria	Actinobacteriota	Acidimicrobiia	unidentified	unidentified	unidentified
75cac7ae6fbcbb7817a14f6772f94924	Bacteria	Acidobacteriota	Acidobacteriae	Bryobacterales	Bryobacteraceae	Bryobacter
226387656cbbecd1e0ec701cb96f854a	Bacteria	Actinobacteriota	Thermoleophilia	Solirubrobacterales	Solirubrobacteraceae	unidentified
3046627c356a24ce50a771cb00466245	Bacteria	Bacteroidota	Bacteroidia	Chitinophagales	Chitinophagaceae	Edaphobaculum
d55fb18bacbcd32852b157075e037264	Bacteria	Proteobacteria	Alphaproteobacteria	Micropepsales	Micropepsaceae	unidentified
3e23fe0a1245a9d07b49025dd2846bac	Bacteria	RCP2-54	RCP2-54	RCP2-54	RCP2-54	RCP2-54	uncultured_bacterium
fea01280acfab2f678d86c0b43931e9e	Bacteria	Proteobacteria	Alphaproteobacteria	unidentified	unidentified	unidentified
0dd1bf98621b98d0a03d4667a36cfeda	Bacteria	Proteobacteria	Alphaproteobacteria	Acetobacterales	Acetobacteraceae	unidentified
e2c28b4fc21e33df000f9a7659068e40	Bacteria	Proteobacteria	Alphaproteobacteria	Sphingomonadales	Sphingomonadaceae	Sphingomonas
e70141e0f28162962eab60bcad04d6e5	Bacteria	Bacteroidota	Bacteroidia	Cytophagales	Hymenobacteraceae	Hymenobacter	uncultured_bacterium
945664d1d6c40110836b53f8b429c688	Bacteria	Proteobacteria	Alphaproteobacteria	Acetobacterales	Acetobacteraceae	unidentified	uncultured_bacterium
effd606b0f0dff929c896f76d288fa05	Bacteria	Actinobacteriota	Thermoleophilia	Solirubrobacterales	Solirubrobacteraceae	unidentified
f830f9cd4e6d995eaf28390d6c6cd2ff	Bacteria	Acidobacteriota	Acidobacteriae	Subgroup_2	Subgroup_2	Subgroup_2	uncultured_forest
c0d7cce7f83df01ead42ede133550235	Bacteria	Proteobacteria	Alphaproteobacteria	Rhizobiales	Beijerinckiaceae	1174-901-12	Rhizobiales_bacterium
835e1e31217084e47b66eb514c211aac	Bacteria	Bacteroidota	Bacteroidia	Sphingobacteriales	CWT_CU03-E12	CWT_CU03-E12	bacterium_enrichment
c57a7e31cd426ff2a8d6fae824b67e50	Bacteria	Proteobacteria	Gammaproteobacteria	Burkholderiales	Burkholderiaceae	Robbsia
8d6d4341a21961f191e2760c39618ce9	Bacteria	Verrucomicrobiota	Verrucomicrobiae	Opitutales	Opitutaceae	unidentified	uncultured_bacterium
b1183d2a0f404e63608f6df3d172088d	Bacteria	Actinobacteriota	Actinobacteria	Frankiales	Acidothermaceae	Acidothermus	uncultured_bacterium
40bf37801c5ebc98e9aace7035ca86dd	Bacteria	Proteobacteria	Gammaproteobacteria	unidentified	unidentified	Acidibacter
47a69247f2f6162d3ae6aa44fb566b89	Bacteria	Acidobacteriota	Acidobacteriae	Solibacterales	Solibacteraceae	unidentified
5f5a79f32e5e0088406d6e2bee72aed8	Bacteria	Verrucomicrobiota	Verrucomicrobiae	Pedosphaerales	Pedosphaeraceae	unidentified	bacterium_enrichment
722ca2f7dd4cfcfd70770de0b04e21bf	Bacteria	Verrucomicrobiota	Verrucomicrobiae	Pedosphaerales	Pedosphaeraceae	unidentified	uncultured_bacterium
314ff979c28c72bd53e9c4a0102705b7	Bacteria	Actinobacteriota	Actinobacteria	Frankiales	Acidothermaceae	Acidothermus
9ac3bb1d7dedb08a012692a6f536b5af	Bacteria	Proteobacteria	Alphaproteobacteria	Sphingomonadales	Sphingomonadaceae	Sphingomonas	Sphingomonas_faeni
df46b6b835ccb5f1a7314aa4e15f0609	Bacteria	Acidobacteriota	Acidobacteriae	Subgroup_2	Subgroup_2	Subgroup_2
1803dec353370751d52ab400cfb93711	Bacteria	Proteobacteria	Alphaproteobacteria	Acetobacterales	Acetobacteraceae	unidentified	uncultured_bacterium
b7210d2bf84501b2a1e826808465dfed	Bacteria	Proteobacteria	Gammaproteobacteria	WD260	WD260	WD260	uncultured_bacterium
1bcc1a211d6c3272f7f3ac10a3620bae	Bacteria	Acidobacteriota	Acidobacteriae	Acidobacteriales	Acidobacteriaceae_(Subgroup_1)	Granulicella
39c2b2080b0cbb0bf7867e1be09cc9f4	Bacteria	Proteobacteria	Alphaproteobacteria	Sphingomonadales	Sphingomonadaceae	Sphingoaurantiacus	uncultured_bacterium
b01cdc53ccf0147bfd6e571cbe2af6b6	Bacteria	Proteobacteria	Alphaproteobacteria	Sphingomonadales	Sphingomonadaceae	Sphingomonas
d0855c29c251c2223fa348963b97b15c	Bacteria	Acidobacteriota	Acidobacteriae	Subgroup_2	Subgroup_2	Subgroup_2
f91a17596bbba6e3339d4196530b459b	Bacteria	Acidobacteriota	Acidobacteriae	Subgroup_2	Subgroup_2	Subgroup_2	uncultured_Acidobacteria
14f43bc3c1e1e5549849075dc2ac1d2e	Bacteria	Myxococcota	Polyangia	Polyangiales	Polyangiaceae	Pajaroellobacter	uncultured_Polyangiaceae
b4bbddd577476c16df3815f40c843d94	Bacteria	Acidobacteriota	Acidobacteriae	Acidobacteriales	Acidobacteriaceae_(Subgroup_1)	Acidicapsa	Acidicapsa_sp.
2b27d9d33b5e70e4b85fcf149c80b623	Bacteria	Gemmatimonadota	Gemmatimonadetes	Gemmatimonadales	Gemmatimonadaceae	unidentified
cf20f986673c632ed54783cfcefe0bed	Bacteria	Acidobacteriota	Acidobacteriae	Acidobacteriales	Acidobacteriaceae_(Subgroup_1)	Occallatibacter
46d6673c10fb7e8fff7a9d58f39c7dfb	Bacteria	RCP2-54	RCP2-54	RCP2-54	RCP2-54	RCP2-54	uncultured_bacterium
1535cb2352e68aeba61aaa2e2cf9e45f	Bacteria	Bacteroidota	Bacteroidia	Cytophagales	Hymenobacteraceae	Hymenobacter
4e06f75a4dbbcb664726330fcd382ddd	Bacteria	Acidobacteriota	Acidobacteriae	Subgroup_2	Subgroup_2	Subgroup_2
7fda9948c11a656c7dd269fd8c413333	Bacteria	Acidobacteriota	Acidobacteriae	Subgroup_2	Subgroup_2	Subgroup_2
b0a41da16f5aac6c22cf64661cc3666c	Bacteria	Acidobacteriota	Acidobacteriae	Acidobacteriales	Acidobacteriaceae_(Subgroup_1)	Edaphobacter	Edaphobacter_sp.
ea9648d1684621260607a7bd66bfbd18	Bacteria	Actinobacteriota	Actinobacteria	Catenulisporales	Actinospicaceae	Actinospica
7d1d33bd6eb6c5911717838beb6bec2d	Bacteria	Proteobacteria	unidentified	unidentified	unidentified	unidentified
de4d2dac43d0d30a0fb25edcb650fae7	Bacteria	Planctomycetota	Planctomycetes	Isosphaerales	Isosphaeraceae	unidentified
d72b539b75e99845b5d5430b00585e4b	Bacteria	Bacteroidota	Bacteroidia	Chitinophagales	Chitinophagaceae	Puia
2addc4d2868a76112b88e34b938acf7a	Bacteria	Proteobacteria	Gammaproteobacteria	Xanthomonadales	Rhodanobacteraceae	Rhodanobacter
04ecfad5772d2e09a84a0f5ef460536c	Bacteria	Proteobacteria	Alphaproteobacteria	Rhizobiales	Beijerinckiaceae	Methylobacterium-Methylorubrum
197cac25851f42ea0811ba6eb3a4d044	Bacteria	Proteobacteria	Gammaproteobacteria	WD260	WD260	WD260	uncultured_bacterium
8909945f3d540df12980fd8b82497e8b	Bacteria	Proteobacteria	Alphaproteobacteria	Acetobacterales	Acetobacteraceae	Endobacter	uncultured_bacterium
6c1ed4312d03470a8323002ba1553e32	Bacteria	Acidobacteriota	Acidobacteriae	Bryobacterales	Bryobacteraceae	Bryobacter	uncultured_Acidobacteria
c512bf2902bbceac927c3608e114022d	Bacteria	Acidobacteriota	Acidobacteriae	Subgroup_2	Subgroup_2	Subgroup_2
d526d1a358c5c6c3cf900ce27ae9cca7	Bacteria	Acidobacteriota	Acidobacteriae	Subgroup_2	Subgroup_2	Subgroup_2	uncultured_Acidobacteria
55c7c0d737d24bfc81d7e8fa4ad2f20a	Bacteria	Verrucomicrobiota	Verrucomicrobiae	Pedosphaerales	Pedosphaeraceae	unidentified	bacterium_enrichment
8f89e18457e6fb00c8a47559b5c0b3ab	Bacteria	Acidobacteriota	Thermoanaerobaculia	Thermoanaerobaculales	Thermoanaerobaculaceae	Subgroup_10
13ad238ff80cde86ce862692d31236d7	Bacteria	Bacteroidota	Bacteroidia	Sphingobacteriales	Sphingobacteriaceae	Mucilaginibacter
5466db76db4487ae7373a6a1c9a42a0c	Bacteria	Verrucomicrobiota	Verrucomicrobiae	Pedosphaerales	Pedosphaeraceae	unidentified
859e4ada184b82e66f117b9677f12f92	Bacteria	Acidobacteriota	Acidobacteriae	Acidobacteriales	Acidobacteriaceae_(Subgroup_1)	Granulicella
6a5b5482e5630624e038bdf2c9a7ca7b	Bacteria	Verrucomicrobiota	Verrucomicrobiae	Pedosphaerales	Pedosphaeraceae	unidentified	uncultured_bacterium
5a5f2a43e6197eee57275583a2df80d9	Bacteria	Proteobacteria	Alphaproteobacteria	Rhizobiales	Beijerinckiaceae	1174-901-12	uncultured_bacterium
7dc01877738e146662f9a7b1d573dfbd	Bacteria	Acidobacteriota	Acidobacteriae	Solibacterales	Solibacteraceae	unidentified
e645157a8c79181c5ac478ffc3a3e975	Bacteria	Proteobacteria	Alphaproteobacteria	Micropepsales	Micropepsaceae	unidentified
a6104c60a0ed433309ebc923a574a53f	Bacteria	Acidobacteriota	Acidobacteriae	Acidobacteriales	Acidobacteriaceae_(Subgroup_1)	Occallatibacter
94ace1bb5617d60a6eb49b1ebf1dde37	Bacteria	Acidobacteriota	Acidobacteriae	Acidobacteriales	unidentified	unidentified
484704bc8b75b9362d7ccc737aaf6a2b	Bacteria	Proteobacteria	Alphaproteobacteria	Elsterales	unidentified	unidentified	uncultured_forest
22d2dc0552d4904c9c0418f87acb2f60	Bacteria	Bacteroidota	Bacteroidia	Cytophagales	Hymenobacteraceae	Hymenobacter
02026822bbf289288479cd7bd308df0e	Bacteria	Proteobacteria	Alphaproteobacteria	Rhizobiales	Xanthobacteraceae	unidentified
6335726bf151d2c937052be99d617534	Bacteria	Actinobacteriota	Actinobacteria	Frankiales	Acidothermaceae	Acidothermus	uncultured_soil
e6c782e2a5703c557bd4c057f3e43149	Bacteria	Acidobacteriota	Acidobacteriae	Bryobacterales	Bryobacteraceae	Bryobacter
20f84ee4283ead167a1fe7c9e24ca05f	Bacteria	Proteobacteria	Alphaproteobacteria	Rhizobiales	Beijerinckiaceae	1174-901-12	uncultured_bacterium
528cadccdd132e4defafa9c6f317d0f3	Bacteria	Armatimonadota	Armatimonadia	Armatimonadales	Armatimonadales	Armatimonadales	uncultured_Chloroflexi
869c6fd603ed355a5bc9edf299fbc37b	Bacteria	Bacteroidota	Bacteroidia	Cytophagales	Hymenobacteraceae	Hymenobacter	uncultured_bacterium
796eec02801719b396bcb9848e354c5d	Bacteria	unidentified	unidentified	unidentified	unidentified	unidentified
a0fe9d65ec9e558a50755a21384ec32a	Bacteria	Actinobacteriota	Acidimicrobiia	unidentified	unidentified	unidentified
091d1839ce8917d9b832aa079f40c85f	Bacteria	Planctomycetota	Planctomycetes	Isosphaerales	Isosphaeraceae	unidentified	metagenome
1cda9c511fb9294e8a6ea668218a0461	Bacteria	Proteobacteria	Alphaproteobacteria	Rhizobiales	Beijerinckiaceae	1174-901-12	Rhizobiales_bacterium
a5d53944d2ce96bc8a176467368d7af1	Bacteria	Actinobacteriota	Actinobacteria	Catenulisporales	Actinospicaceae	Actinospica
3415b3d51ed88f9c7eeab42b63cc43e7	Bacteria	Armatimonadota	Armatimonadia	Armatimonadales	Armatimonadales	Armatimonadales	uncultured_soil
f887155c9c746ff86dc94bc2dbdc3548	Bacteria	Bacteroidota	Bacteroidia	Cytophagales	Hymenobacteraceae	Hymenobacter
70dbf2769e8a2bdd9ed6aaf8d098b4c0	Bacteria	Proteobacteria	Alphaproteobacteria	Rhizobiales	Beijerinckiaceae	1174-901-12	uncultured_bacterium
fcc499afbf223d7cd9fcd2d58143a64c	Bacteria	Acidobacteriota	Vicinamibacteria	Vicinamibacterales	unidentified	unidentified
4243392dba183968db48898aecd9bf13	Bacteria	Acidobacteriota	Acidobacteriae	Subgroup_2	Subgroup_2	Subgroup_2	uncultured_Holophaga
073e2b534d35def3aa7f4f7a797c80d4	Bacteria	Gemmatimonadota	Gemmatimonadetes	Gemmatimonadales	Gemmatimonadaceae	Roseisolibacter	uncultured_Gemmatimonadetes
76c73ef9eb162a779d119b6740433594	Bacteria	Bacteroidota	Bacteroidia	Sphingobacteriales	CWT_CU03-E12	CWT_CU03-E12	bacterium_enrichment
9dbda1391f1ae2de2d2561be90f647f0	Bacteria	Proteobacteria	Alphaproteobacteria	Caulobacterales	Caulobacteraceae	unidentified	uncultured_Caulobacteraceae
6bb5b0fd998444a0b9350e82fe477bf2	Bacteria	Acidobacteriota	Acidobacteriae	Acidobacteriales	Acidobacteriaceae_(Subgroup_1)	Granulicella
46a43b2d7a8473aeedaeb63498e14bee	Bacteria	Acidobacteriota	Acidobacteriae	Acidobacteriales	unidentified	unidentified	uncultured_forest
905cb69ab5c030c0961bbee12bafe6e0	Bacteria	Acidobacteriota	Acidobacteriae	Acidobacteriales	Acidobacteriaceae_(Subgroup_1)	Bryocella	uncultured_bacterium
4d5a417342f7cf24a8eaa5c8a4bf7a26	Bacteria	Acidobacteriota	Acidobacteriae	Subgroup_2	Subgroup_2	Subgroup_2	uncultured_forest
6a923f416f73c9d2a930d5e03dcac333	Bacteria	Verrucomicrobiota	Verrucomicrobiae	Chthoniobacterales	Xiphinematobacteraceae	unidentified	uncultured_Verrucomicrobia
edb91bd27ccbcee21829f7980da04a7a	Bacteria	Acidobacteriota	Acidobacteriae	Acidobacteriales	Acidobacteriaceae_(Subgroup_1)	Bryocella	uncultured_bacterium
050c9cca0a162eb348e6feb221608e30	Bacteria	Acidobacteriota	Acidobacteriae	Acidobacteriales	Acidobacteriaceae_(Subgroup_1)	unidentified
f5afb458d146aea0812b11e4bb3a0199	Bacteria	Proteobacteria	Alphaproteobacteria	Acetobacterales	Acetobacteraceae	unidentified
5346dc19ca8a038715dd35245d1608be	Bacteria	Actinobacteriota	Actinobacteria	Frankiales	Acidothermaceae	Acidothermus	uncultured_soil
04a94ccefc23fb6e392e8b84e44cc86e	Bacteria	Proteobacteria	Alphaproteobacteria	Acetobacterales	Acetobacteraceae	Acidiphilium	uncultured_bacterium
e666520dd036be1b394616c9e06db8f4	Bacteria	Proteobacteria	Gammaproteobacteria	unidentified	unidentified	Acidibacter	uncultured_gamma
f29d32ef261628dc760ec071c6fcfd79	Bacteria	Verrucomicrobiota	Verrucomicrobiae	Pedosphaerales	Pedosphaeraceae	unidentified
f56fff332a7a296e7625d444f4889480	Bacteria	Verrucomicrobiota	Verrucomicrobiae	Pedosphaerales	Pedosphaeraceae	unidentified
3bf67d74955fd7b9474ab22adca6f8d9	Bacteria	Verrucomicrobiota	Verrucomicrobiae	Opitutales	Opitutaceae	Lacunisphaera	uncultured_bacterium
7d984f33753292652429c3dbd08f5059	Bacteria	Bacteroidota	Bacteroidia	Sphingobacteriales	Sphingobacteriaceae	Mucilaginibacter
e5f8f2b460221f9af90d2a18db5f94f3	Bacteria	Actinobacteriota	Actinobacteria	Frankiales	Acidothermaceae	Acidothermus	uncultured_soil
882f75f7c805b3182871d3cedd53db09	Bacteria	RCP2-54	RCP2-54	RCP2-54	RCP2-54	RCP2-54	uncultured_bacterium
b7e2cb47a6ed30c2eb77e96f7fa02acc	Bacteria	Proteobacteria	Alphaproteobacteria	Acetobacterales	Acetobacteraceae	unidentified	uncultured_bacterium
c0109362d8122af7ac60c7d7ffb381dc	Bacteria	Actinobacteriota	Acidimicrobiia	unidentified	unidentified	unidentified	uncultured_forest
261e4d01db1e776e59115801402eb7ba	Bacteria	Actinobacteriota	Acidimicrobiia	IMCC26256	IMCC26256	IMCC26256
5f71b5d049a539cbf69111b0c9820887	Bacteria	Verrucomicrobiota	Verrucomicrobiae	Pedosphaerales	Pedosphaeraceae	unidentified
bbe99a8333f4ae98b1b34ea13a6d72f8	Bacteria	Acidobacteriota	Acidobacteriae	Acidobacteriales	unidentified	unidentified	uncultured_forest
e2883c80ad609c3a91bc5f14d8931447	Bacteria	Proteobacteria	Gammaproteobacteria	Burkholderiales	Oxalobacteraceae	unidentified
9479a1a5ca3ebbe3eb239c6a1ee5dc41	Bacteria	Acidobacteriota	Acidobacteriae	Acidobacteriales	Acidobacteriaceae_(Subgroup_1)	unidentified	uncultured_Acidobacterium
431a5eadf47a823816cfff3a1c0bc231	Bacteria	Proteobacteria	Alphaproteobacteria	Acetobacterales	Acetobacteraceae	unidentified	uncultured_bacterium
a4e7b37bbc98765d1001a5a471f55cfd	Bacteria	Actinobacteriota	Acidimicrobiia	IMCC26256	IMCC26256	IMCC26256	uncultured_Acidimicrobiaceae
dbffce3f40e5e0036dd658264cb73c99	Bacteria	Armatimonadota	Armatimonadia	Armatimonadales	Armatimonadales	Armatimonadales	uncultured_Chloroflexi
404b39b58080091806802b4c8ca9bfa8	Bacteria	Bacteroidota	Bacteroidia	Sphingobacteriales	CWT_CU03-E12	CWT_CU03-E12	bacterium_enrichment
1c291466057260266d13db2efa0a99d7	Bacteria	Acidobacteriota	Acidobacteriae	Acidobacteriales	unidentified	unidentified	uncultured_forest
60a96b4f2f1b35d96ea30d31ea9e1c20	Bacteria	Proteobacteria	Gammaproteobacteria	WD260	WD260	WD260
6110f28a1de867a9983a8a28ecf4e533	Bacteria	Proteobacteria	Gammaproteobacteria	Enterobacterales	Erwiniaceae	unidentified
09e6c8fa4e251be6df072b27534e51c5	Bacteria	Verrucomicrobiota	Verrucomicrobiae	Pedosphaerales	Pedosphaeraceae	Pedosphaeraceae
f9f6721808b7d6301d454a8bac71a033	Bacteria	Verrucomicrobiota	Verrucomicrobiae	Chthoniobacterales	Chthoniobacteraceae	unidentified	uncultured_Prosthecobacter
90191597459e307ec25618c20b93ada6	Bacteria	Proteobacteria	Alphaproteobacteria	Rhizobiales	Beijerinckiaceae	1174-901-12
a27fc64086ac8ac0973534cf051405d9	Bacteria	Proteobacteria	Gammaproteobacteria	unidentified	unidentified	Acidibacter	Steroidobacter_sp.
c46af892580fbb7a65e8dc9574529e04	Bacteria	Acidobacteriota	Acidobacteriae	Acidobacteriales	unidentified	unidentified	uncultured_forest
4608fae4bbc9964cdd17af8782f2155e	Bacteria	Proteobacteria	Gammaproteobacteria	Burkholderiales	Oxalobacteraceae	Massilia
a480dc44e3a2ac25c68ff734ea4139da	Bacteria	Actinobacteriota	Actinobacteria	Frankiales	Acidothermaceae	Acidothermus	uncultured_actinobacterium
bc3167815a3618cfd3a11fdae646c35f	Bacteria	Actinobacteriota	Actinobacteria	Frankiales	Acidothermaceae	Acidothermus
eddce9ad1122f12d708a75cb2b3b2a77	Bacteria	Acidobacteriota	Acidobacteriae	Subgroup_2	Subgroup_2	Subgroup_2	uncultured_forest
482d03b2101c6f9740a184450a0c6941	Bacteria	Chloroflexi	AD3	AD3	AD3	AD3	uncultured_bacterium
b82c05aed7bf4cc7e843bce817f03044	Bacteria	RCP2-54	RCP2-54	RCP2-54	RCP2-54	RCP2-54	uncultured_bacterium
585acbab6a2210c0f4feb3a5180a89a3	Bacteria	Proteobacteria	Gammaproteobacteria	Burkholderiales	Comamonadaceae	unidentified
efb16fd98034c502b3e3f4ab71679257	Bacteria	Acidobacteriota	Acidobacteriae	Subgroup_2	Subgroup_2	Subgroup_2	uncultured_Acidobacteria
5f0927bf984f286d11de39a8867c2ac7	Bacteria	Bacteroidota	Bacteroidia	Sphingobacteriales	Sphingobacteriaceae	Mucilaginibacter
42be0b76a5337a21e4a7b7a18e926fe4	Bacteria	Proteobacteria	Gammaproteobacteria	unidentified	unidentified	Acidibacter
43fddf1528d4a98928fd8c3a8ac23bfd	Bacteria	Proteobacteria	Gammaproteobacteria	Pseudomonadales	Pseudomonadaceae	Pseudomonas
aaeaf48251cb111740428f41dd173118	Bacteria	Planctomycetota	Planctomycetes	Isosphaerales	Isosphaeraceae	Aquisphaera
e58635da024cba851c640eb384bc8fad	Bacteria	Proteobacteria	Alphaproteobacteria	Rhizobiales	Beijerinckiaceae	Methylobacterium-Methylorubrum
969ccd07ac23501215054adabca1a00f	Bacteria	Acidobacteriota	Acidobacteriae	Acidobacteriales	Acidobacteriaceae_(Subgroup_1)	Edaphobacter	Edaphobacter_sp.
5b6abc69640b2f9342656d6bd94055bb	Bacteria	Acidobacteriota	Acidobacteriae	Acidobacteriales	Acidobacteriaceae_(Subgroup_1)	Granulicella
22ece61588bdd1f420fc8909e7a7344c	Bacteria	Proteobacteria	Gammaproteobacteria	unidentified	unidentified	Acidibacter
5c747a6494d05605e8fae16932f00a65	Bacteria	Acidobacteriota	Acidobacteriae	Acidobacteriales	Acidobacteriaceae_(Subgroup_1)	Acidipila	uncultured_bacterium
e6ddc30edde08db15076e532c4b3b145	Bacteria	Actinobacteriota	Actinobacteria	Frankiales	Acidothermaceae	Acidothermus	uncultured_soil
fc58082a250e8236aa717264beb74c37	Bacteria	Bacteroidota	Bacteroidia	Sphingobacteriales	Sphingobacteriaceae	unidentified
664d93dad211871f5a8df1ede084dc26	Bacteria	Proteobacteria	Alphaproteobacteria	Rhizobiales	Beijerinckiaceae	1174-901-12
d50102f1f6538ef9142a0e9698b70150	Bacteria	FCPU426	FCPU426	FCPU426	FCPU426	FCPU426	uncultured_bacterium
015b1ba5c74bb1a9ffc343b0b59773d8	Bacteria	Proteobacteria	Gammaproteobacteria	Burkholderiales	Burkholderiaceae	Limnobacter
0bb3c629adad3d6344061a3c0f26bf38	Bacteria	WPS-2	WPS-2	WPS-2	WPS-2	WPS-2	uncultured_Firmicutes
d510c3dfda5a28d9b1b972807306794e	Bacteria	Acidobacteriota	Acidobacteriae	Acidobacteriales	unidentified	unidentified
0566ca6640136d187c1c782f31420f91	Bacteria	Acidobacteriota	Acidobacteriae	Bryobacterales	Bryobacteraceae	Bryobacter
1e14d72525f88b21fe2319add3194292	Bacteria	Acidobacteriota	Acidobacteriae	Solibacterales	Solibacteraceae	unidentified	uncultured_forest
4afe1bee3ad8d966b84464df637ad545	Bacteria	Proteobacteria	Alphaproteobacteria	Rhizobiales	Xanthobacteraceae	unidentified
cdae4b930e22f287d8cf9f77f2d08d79	Bacteria	Acidobacteriota	Acidobacteriae	Acidobacteriales	Acidobacteriaceae_(Subgroup_1)	Granulicella
b4289ab0a9a00034c1fbce477b2c4ded	Bacteria	Proteobacteria	Gammaproteobacteria	Pseudomonadales	Pseudomonadaceae	Pseudomonas
392d199c17fd63f7a79eea2cdbfe87f0	Bacteria	Planctomycetota	Planctomycetes	Gemmatales	Gemmataceae	unidentified
80c38f0573c2dc6cb8a5b8341b71bece	Bacteria	Acidobacteriota	Acidobacteriae	Subgroup_2	Subgroup_2	Subgroup_2	uncultured_forest
1324744e67c4fef97140f5d628cf4443	Bacteria	Proteobacteria	Alphaproteobacteria	Acetobacterales	Acetobacteraceae	Endobacter	uncultured_bacterium
90790e2535c96a11d93bc0ddbc31d7b7	Bacteria	Actinobacteriota	Actinobacteria	Frankiales	Sporichthyaceae	Sporichthya	Sporichthya_polymorpha
c55e98978be0600fbc80fbc30e40218a	Bacteria	Verrucomicrobiota	Verrucomicrobiae	Pedosphaerales	Pedosphaeraceae	unidentified	bacterium_enrichment
15aac786d44635cfd666df8ec2282e6b	Bacteria	Proteobacteria	Alphaproteobacteria	Micropepsales	Micropepsaceae	unidentified	uncultured_Alphaproteobacteria
02866fae46ce0fbfd7da650efe483cc9	Bacteria	Proteobacteria	Gammaproteobacteria	Burkholderiales	Comamonadaceae	unidentified
c7d515854b42f436b0a5127fb010e8c0	Bacteria	Acidobacteriota	Acidobacteriae	Acidobacteriales	unidentified	unidentified
d1e03ec4597cb546f2c734d906eac21b	Bacteria	Acidobacteriota	Acidobacteriae	Acidobacteriales	Acidobacteriaceae_(Subgroup_1)	Granulicella	Granulicella_paludicola
7a77d893e33cce5bd7df7c586a724501	Bacteria	Bacteroidota	Bacteroidia	Chitinophagales	Chitinophagaceae	Puia
2f67a4c53906e3a5a57075f0ce0a5133	Bacteria	Verrucomicrobiota	Verrucomicrobiae	Pedosphaerales	Pedosphaeraceae	Pedosphaeraceae
093dbcff1372d79fd828467dbbd5d9a7	Bacteria	Verrucomicrobiota	Verrucomicrobiae	Pedosphaerales	Pedosphaeraceae	ADurb.Bin063-1
0fd52b2efb5606cab6456e4a138addd6	Bacteria	Planctomycetota	Phycisphaerae	Tepidisphaerales	WD2101_soil_group	WD2101_soil_group	uncultured_bacterium
f47f529a6e481502aa633436fa7875d8	Bacteria	Proteobacteria	Alphaproteobacteria	Rhizobiales	Beijerinckiaceae	1174-901-12	uncultured_bacterium
150b79830bddc1a04abd921b04977e02	Bacteria	RCP2-54	RCP2-54	RCP2-54	RCP2-54	RCP2-54	uncultured_bacterium
b5d31e15c194300c3d5158c858e8f4ca	Bacteria	Armatimonadota	Armatimonadia	Armatimonadales	Armatimonadales	Armatimonadales	uncultured_Chloroflexi
f3f233332469010e0a39f91b4ea8406e	Bacteria	Proteobacteria	Alphaproteobacteria	Sphingomonadales	Sphingomonadaceae	Sphingomonas
454904be7041b2d4fa2f2aac8c0e4058	Bacteria	Bacteroidota	Bacteroidia	Cytophagales	Hymenobacteraceae	Hymenobacter	uncultured_bacterium
f3786718faf07c71dedfcf6960a53a9b	Bacteria	Actinobacteriota	Actinobacteria	Frankiales	Acidothermaceae	Acidothermus
783620f310b05e480ee7c64c16e3e23e	Bacteria	Proteobacteria	Alphaproteobacteria	Acetobacterales	Acetobacteraceae	unidentified
ef788906e8bc9451dceaf5a4b5d93cf1	Bacteria	Acidobacteriota	Acidobacteriae	Subgroup_13	Subgroup_13	Subgroup_13	uncultured_bacterium
f4f30acdf696a2653e82e0882901c4cb	Bacteria	Acidobacteriota	Acidobacteriae	Acidobacteriales	Acidobacteriaceae_(Subgroup_1)	Acidipila	uncultured_Acidobacteria
c5985dbbc899a40375e28e33a5368251	Bacteria	Proteobacteria	Alphaproteobacteria	Rhizobiales	Xanthobacteraceae	unidentified
0d20658811c1d615ba21e9aa99bb818f	Bacteria	Proteobacteria	Alphaproteobacteria	Sphingomonadales	Sphingomonadaceae	Sphingomonas	Sphingomonas_glacialis
45d4963bdf8ca919a6dc6bd7d3e1696c	Bacteria	Acidobacteriota	Acidobacteriae	Bryobacterales	Bryobacteraceae	Bryobacter	uncultured_Holophaga
07d888df7991a391a32bf0305b447287	Bacteria	Proteobacteria	Alphaproteobacteria	Rhizobiales	Beijerinckiaceae	Roseiarcus	uncultured_bacterium
ae04dca2a07ec1aa560e836bc399ea57	Bacteria	Proteobacteria	Alphaproteobacteria	Caulobacterales	Caulobacteraceae	unidentified	uncultured_bacterium
2f26e074b9f4e6eef06f21613ed95689	Bacteria	Acidobacteriota	Acidobacteriae	Solibacterales	Solibacteraceae	unidentified
b07fd75217344fa61e7e9e200999aaaf	Bacteria	Proteobacteria	Alphaproteobacteria	Elsterales	unidentified	unidentified
c938c4ceac4c09d1270d8be976a6ccde	Bacteria	Actinobacteriota	Thermoleophilia	Solirubrobacterales	Solirubrobacteraceae	Conexibacter	uncultured_Conexibacteraceae
4a1d3785f3440d622ae28c02c04b7729	Bacteria	Actinobacteriota	Actinobacteria	Frankiales	Acidothermaceae	Acidothermus
be2043220dc878c89fb3bcc6ac3814f7	Bacteria	Actinobacteriota	Actinobacteria	Frankiales	Acidothermaceae	Acidothermus	uncultured_bacterium
9d30df1c09b60bb791f16b9f769c6335	Bacteria	Proteobacteria	Gammaproteobacteria	Pseudomonadales	Pseudomonadaceae	Pseudomonas
469009b438b14e93121847ab6a9c6181	Bacteria	Acidobacteriota	Acidobacteriae	Subgroup_13	Subgroup_13	Subgroup_13	uncultured_Acidobacteria
a1087281564dff44783f3b0247bb3dfa	Bacteria	Proteobacteria	Gammaproteobacteria	unidentified	unidentified	Acidibacter	uncultured_bacterium
f4b0bf45282838bfbf742098f091e624	Bacteria	Acidobacteriota	Acidobacteriae	Subgroup_2	Subgroup_2	Subgroup_2	uncultured_forest
0efa2ca3657867de7d8fd400dec7ec2f	Bacteria	Bacteroidota	Bacteroidia	Sphingobacteriales	Sphingobacteriaceae	Mucilaginibacter	uncultured_soil
e2700aefa86b128937c05f4f4dd45b71	Bacteria	Acidobacteriota	Vicinamibacteria	Vicinamibacterales	unidentified	unidentified	uncultured_Acidobacteria
850ee59fc319392a79b933b1ec0f6b2c	Bacteria	Acidobacteriota	Acidobacteriae	Acidobacteriales	Acidobacteriaceae_(Subgroup_1)	Occallatibacter
5e76fd3faac279979980622608ace37b	Bacteria	Acidobacteriota	Acidobacteriae	Acidobacteriales	Acidobacteriaceae_(Subgroup_1)	unidentified
d829bee4984f82ffc2453212157caf96	Bacteria	Proteobacteria	Alphaproteobacteria	Rhizobiales	Xanthobacteraceae	Bradyrhizobium
e6f35e978bd7ee5baf1f0e2b955965f6	Bacteria	Actinobacteriota	Actinobacteria	Micrococcales	Microbacteriaceae	Amnibacterium
50512f3355f55465ca97096e9928bab9	Bacteria	Myxococcota	Myxococcia	Myxococcales	Myxococcaceae	P3OB-42	uncultured_bacterium
842dd943203b626013afc5e0861f0150	Bacteria	Proteobacteria	Alphaproteobacteria	Rhizobiales	Beijerinckiaceae	Roseiarcus	uncultured_bacterium
8fe1ea24c2bde9e2931c7d7a16ee3d08	Bacteria	Planctomycetota	Phycisphaerae	Tepidisphaerales	WD2101_soil_group	WD2101_soil_group	uncultured_Planctomycetaceae
0c32a101902a59ace4f87c770237dba0	Bacteria	Proteobacteria	Gammaproteobacteria	unidentified	unidentified	Acidibacter	uncultured_gamma
735e187360fdf25275eaef881190740e	Bacteria	Proteobacteria	Alphaproteobacteria	Acetobacterales	Acetobacteraceae	unidentified
8ab3bbc1ddd0dbefb8028e0d55769463	Bacteria	Acidobacteriota	Acidobacteriae	Subgroup_2	Subgroup_2	Subgroup_2
f2876ef5c19c0610b2583072709988d0	Bacteria	Proteobacteria	Alphaproteobacteria	Acetobacterales	Acetobacteraceae	Endobacter	uncultured_bacterium
c35f665bd95ab81a5ca34ee89524dba5	Bacteria	Proteobacteria	Gammaproteobacteria	Burkholderiales	Comamonadaceae	unidentified
66a627528acea7b9e2d2897cf271e6c0	Bacteria	Proteobacteria	Alphaproteobacteria	Acetobacterales	Acetobacteraceae	unidentified
9cf39214f52f04cdb29e8ff4bf31c5d7	Bacteria	Acidobacteriota	Acidobacteriae	Subgroup_2	Subgroup_2	Subgroup_2
ff412e08b5ba8efe4f1390ce82055428	Bacteria	Acidobacteriota	Acidobacteriae	Subgroup_2	Subgroup_2	Subgroup_2	uncultured_Acidobacteria
d91e5b66a1c2f424d1d8ee8e88e59fcb	Bacteria	Proteobacteria	Alphaproteobacteria	Acetobacterales	Acetobacteraceae	Acidiphilium	uncultured_bacterium
89d6609e94a0ba20e69c046450f64df7	Bacteria	Acidobacteriota	Acidobacteriae	Subgroup_2	Subgroup_2	Subgroup_2
b8ea83bf0421290606776dd4f693fc87	Bacteria	Acidobacteriota	Acidobacteriae	Subgroup_2	Subgroup_2	Subgroup_2
c1914f97e86ecdd267ba921282b4130a	Bacteria	Acidobacteriota	Acidobacteriae	Acidobacteriales	Acidobacteriaceae_(Subgroup_1)	Granulicella
bdc94b2e50c6bb2d1f5cfaaa310bfe8d	Bacteria	Proteobacteria	Alphaproteobacteria	Rhizobiales	Beijerinckiaceae	Roseiarcus
bc09beec723c3aa7a0db533dae9b84f0	Bacteria	Proteobacteria	Alphaproteobacteria	Azospirillales	Inquilinaceae	Inquilinus	uncultured_eubacterium
e5de0e531c1bb66d4251748f106f8972	Bacteria	Verrucomicrobiota	Verrucomicrobiae	Opitutales	Opitutaceae	unidentified
62df6081268a7806b4238335d7682cf6	Bacteria	Proteobacteria	Alphaproteobacteria	Elsterales	unidentified	unidentified	uncultured_bacterium
bba034b3693cdc622b0a0cb04538ef6f	Bacteria	Proteobacteria	Alphaproteobacteria	Elsterales	unidentified	unidentified	uncultured_forest
19d61816db3606c7b9ed9b808f2abf81	Bacteria	WPS-2	WPS-2	WPS-2	WPS-2	WPS-2	uncultured_Firmicutes
2b6bc2e082513e8583ebc9f0b68c9e98	Bacteria	Acidobacteriota	Acidobacteriae	Subgroup_2	Subgroup_2	Subgroup_2	uncultured_Acidobacteria
7981012601866eaf368ea5fb43b9e63a	Bacteria	Gemmatimonadota	Gemmatimonadetes	Gemmatimonadales	Gemmatimonadaceae	Gemmatimonas
42b58be2a8c3332f29d99ed974b3a320	Bacteria	Acidobacteriota	Acidobacteriae	Solibacterales	Solibacteraceae	unidentified
71826694debe98186c2bbda978409fa5	Bacteria	Verrucomicrobiota	Verrucomicrobiae	Pedosphaerales	Pedosphaeraceae	unidentified	uncultured_bacterium
2d04b1954f4c79c404ec12a1b18e9b48	Bacteria	Verrucomicrobiota	Verrucomicrobiae	Pedosphaerales	Pedosphaeraceae	Pedosphaeraceae	uncultured_bacterium
61fbc3453b153a905127c7e8c66fcd87	Bacteria	Acidobacteriota	Acidobacteriae	Solibacterales	Solibacteraceae	unidentified
ed27e8de6f4e53ed422953dbcd93d0fb	Bacteria	Bacteroidota	Bacteroidia	Cytophagales	Hymenobacteraceae	Hymenobacter	uncultured_bacterium
96437dc4927ed15bd51340b5c6a2869c	Bacteria	Acidobacteriota	Acidobacteriae	Acidobacteriales	unidentified	unidentified	uncultured_bacterium
cc40b03f4e9d74ac9bc80407a1c35c0e	Bacteria	Chloroflexi	Ktedonobacteria	Ktedonobacterales	Ktedonobacteraceae	HSB_OF53-F07	uncultured_Ktedonobacter
3df4806b577dcca1c55cbad8e419a24c	Bacteria	Acidobacteriota	Acidobacteriae	Acidobacteriales	Acidobacteriaceae_(Subgroup_1)	Granulicella
1bcedf4a54fd372eaf0d8bb9a2d668c2	Bacteria	Myxococcota	Myxococcia	Myxococcales	Myxococcaceae	P3OB-42	uncultured_bacterium
74c80747312f035e999fed9e4eb935a1	Bacteria	Acidobacteriota	Acidobacteriae	Acidobacteriales	Acidobacteriaceae_(Subgroup_1)	Terriglobus	Terriglobus_roseus
e47d40c3c7cbb115ccac7d0034e8c700	Bacteria	Proteobacteria	Gammaproteobacteria	unidentified	unidentified	Acidibacter	uncultured_bacterium
287d5715e9a39c09d5326c0a76f6d430	Bacteria	Proteobacteria	Alphaproteobacteria	Rhizobiales	Xanthobacteraceae	unidentified
7d73d54b0b9ae6bde8e22c88603e7a10	Bacteria	Verrucomicrobiota	Verrucomicrobiae	Opitutales	Puniceicoccaceae	unidentified
5d9ce2dc314202f78596d31c7156c033	Bacteria	Bacteroidota	Bacteroidia	Cytophagales	Hymenobacteraceae	Hymenobacter	uncultured_bacterium
c2eb622649aac078b876ae3d5673aee1	Bacteria	Acidobacteriota	Acidobacteriae	Subgroup_2	Subgroup_2	Subgroup_2	uncultured_forest
0eb670e6f7f303ca84b9e120f9254e3c	Bacteria	Acidobacteriota	Acidobacteriae	Acidobacteriales	Acidobacteriaceae_(Subgroup_1)	Granulicella
b017375c6db2afc9ae366bb32265bbed	Bacteria	Acidobacteriota	Acidobacteriae	Acidobacteriales	unidentified	unidentified
d19d3ad3a09a0bb6b9506df51da5251d	Bacteria	Verrucomicrobiota	Verrucomicrobiae	Opitutales	Opitutaceae	unidentified	uncultured_bacterium
16dedc79dc6331305afc61a06e0a39e9	Bacteria	RCP2-54	RCP2-54	RCP2-54	RCP2-54	RCP2-54
bd04183515a5e85ff78b79a3c5394d14	Bacteria	Acidobacteriota	Acidobacteriae	Subgroup_2	Subgroup_2	Subgroup_2	uncultured_forest
327615a5fb2220071e0800dbbe7990cf	Bacteria	Verrucomicrobiota	Verrucomicrobiae	Pedosphaerales	Pedosphaeraceae	unidentified	uncultured_bacterium
b5956402a24a9153484f4249effcec18	Bacteria	Proteobacteria	Alphaproteobacteria	Rhizobiales	Beijerinckiaceae	Methylobacterium-Methylorubrum
822d65411b3788173c6504d8fd1a15af	Bacteria	Acidobacteriota	Acidobacteriae	Acidobacteriales	Acidobacteriaceae_(Subgroup_1)	Granulicella	Granulicella_paludicola
fa25377de9940ca1223b77430e91d343	Bacteria	Myxococcota	Polyangia	Polyangiales	Polyangiaceae	Pajaroellobacter
0c48f14bc6cdaa78bd62ebfa496efb66	Bacteria	Acidobacteriota	Acidobacteriae	Bryobacterales	Bryobacteraceae	Bryobacter	uncultured_Acidobacteria
b997bf03dd8cdf9748a242f1432eaa21	Bacteria	Proteobacteria	Alphaproteobacteria	Micropepsales	Micropepsaceae	unidentified	metagenome
29115e7bd8ef43044853d0193cf6f622	Bacteria	Actinobacteriota	Actinobacteria	Corynebacteriales	Mycobacteriaceae	Mycobacterium
453cf07d3e96e304f23fbde7b355fe70	Bacteria	Actinobacteriota	Actinobacteria	Micrococcales	Microbacteriaceae	unidentified
1ec9fd06c88669eb15764e0b441ade46	Bacteria	Proteobacteria	Gammaproteobacteria	Burkholderiales	Burkholderiaceae	Robbsia
bafedc6cdcbfebb43d23379a1a6d1627	Bacteria	Proteobacteria	Alphaproteobacteria	Elsterales	unidentified	unidentified
42b0082180f60f58a710fa156715b742	Bacteria	Bacteroidota	Bacteroidia	Cytophagales	Hymenobacteraceae	Hymenobacter
bd320f38c63018e6f2f5873640ae9641	Bacteria	Proteobacteria	Gammaproteobacteria	WD260	WD260	WD260	uncultured_bacterium
9d6d3d4b8d0d462b4cf12347ea0b73b4	Bacteria	Proteobacteria	Alphaproteobacteria	Rhizobiales	Beijerinckiaceae	1174-901-12	uncultured_soil
254fd220a2a13a386a0adbcc477ec3b6	Bacteria	Chloroflexi	Ktedonobacteria	Ktedonobacterales	Ktedonobacteraceae	HSB_OF53-F07
bb0ba78bbc8442d90d77b3d3fefb037b	Bacteria	Proteobacteria	Gammaproteobacteria	unidentified	unidentified	Acidibacter	uncultured_bacterium
49563698a6cf18f2ee018f2cb772753e	Bacteria	Proteobacteria	Alphaproteobacteria	Acetobacterales	Acetobacteraceae	unidentified
a18121a93bc243be9bb0e59d297699c9	Bacteria	Acidobacteriota	Acidobacteriae	Acidobacteriales	Acidobacteriaceae_(Subgroup_1)	Granulicella	uncultured_Acidobacteria
6ade3b7fb06ddb3792911abc57e88c9b	Bacteria	Actinobacteriota	Thermoleophilia	Solirubrobacterales	Solirubrobacteraceae	unidentified
38942f7fd74c70325b70695823b1eebc	Bacteria	Proteobacteria	Alphaproteobacteria	Acetobacterales	Acetobacteraceae	unidentified
63748ee1208fc15b978e3b62b8977d0f	Bacteria	Bacteroidota	Bacteroidia	Chitinophagales	Chitinophagaceae	Puia	metagenome
bfe5610da0389aea09de2283818dbf61	Bacteria	Proteobacteria	Alphaproteobacteria	Acetobacterales	Acetobacteraceae	unidentified
6439fba2a588ce7ef2823fe16379102d	Bacteria	Proteobacteria	Gammaproteobacteria	unidentified	unidentified	Acidibacter	uncultured_gamma
9caaf9b3e692403f7278c9daae2dc820	Bacteria	Proteobacteria	Alphaproteobacteria	Acetobacterales	Acetobacteraceae	Endobacter	uncultured_bacterium
bdc42cd3d3e1812eb3b01b6b739ad903	Bacteria	Verrucomicrobiota	Verrucomicrobiae	Pedosphaerales	Pedosphaeraceae	unidentified	uncultured_bacterium
a8200e03cd3b867172591fe382bfa846	Bacteria	Actinobacteriota	Acidimicrobiia	unidentified	unidentified	unidentified
f06eb7dbec66c363ae9ff72e592c07f4	Bacteria	Bacteroidota	Bacteroidia	Cytophagales	Hymenobacteraceae	Hymenobacter	Hymenobacter_marinus
0e6bb4b480cc79daae5a963731d79f85	Bacteria	Acidobacteriota	Acidobacteriae	Subgroup_2	Subgroup_2	Subgroup_2	uncultured_forest
e5eb464524afef610947729ee71c9c45	Bacteria	Chloroflexi	Ktedonobacteria	Ktedonobacterales	Ktedonobacteraceae	HSB_OF53-F07	uncultured_bacterium
210df99c3dcaa6b4b1755ca980728c08	Bacteria	Acidobacteriota	Acidobacteriae	Acidobacteriales	Acidobacteriaceae_(Subgroup_1)	Granulicella
98df5f6173e9cbf2be163c559531fd48	Bacteria	Proteobacteria	Alphaproteobacteria	Caulobacterales	Caulobacteraceae	unidentified
14334e351f624ba3814d93e714997223	Bacteria	Verrucomicrobiota	Verrucomicrobiae	Opitutales	Opitutaceae	unidentified	uncultured_bacterium
299bd64c68a02d98eaef55b68de363e8	Bacteria	Proteobacteria	Alphaproteobacteria	Rhizobiales	Xanthobacteraceae	unidentified
cc8492bcb1fe6fe79c03997a2e302a8c	Bacteria	Proteobacteria	Alphaproteobacteria	Rhizobiales	Xanthobacteraceae	unidentified	uncultured_forest
20a46fb09716c8ca56a22aeee9905ea7	Bacteria	Acidobacteriota	Acidobacteriae	Acidobacteriales	Acidobacteriaceae_(Subgroup_1)	Granulicella
67fe5fbb420a6334d388cb484607ef66	Bacteria	Proteobacteria	Alphaproteobacteria	Acetobacterales	Acetobacteraceae	unidentified
f27e87e66cc341bb2dbf1a166ffb9ef8	Bacteria	Verrucomicrobiota	Verrucomicrobiae	Chthoniobacterales	Chthoniobacteraceae	Chthoniobacter
6df56b846f58ff1af288ce2c72d38554	Bacteria	Acidobacteriota	Acidobacteriae	Subgroup_13	Subgroup_13	Subgroup_13	uncultured_Holophaga
807c29d4e29fc08522008814b7c076d2	Bacteria	Proteobacteria	Alphaproteobacteria	Micropepsales	Micropepsaceae	unidentified
de62ce36cc9535898769812313168bca	Bacteria	Acidobacteriota	Acidobacteriae	Acidobacteriales	Acidobacteriaceae_(Subgroup_1)	Bryocella	uncultured_bacterium
240b5cf40685446315746ecb8d9ba551	Bacteria	Acidobacteriota	Acidobacteriae	Acidobacteriales	Acidobacteriaceae_(Subgroup_1)	Acidipila
8c69047c764a5e04740a0a0b6c85c696	Bacteria	Proteobacteria	Alphaproteobacteria	Elsterales	unidentified	unidentified	uncultured_forest
933ef9a40d9e7c550cf2e5051890f8af	Bacteria	Proteobacteria	Gammaproteobacteria	KF-JG30-C25	KF-JG30-C25	KF-JG30-C25	uncultured_gamma
9ae6d72a4a2864b00d91fffe1a1b91a7	Bacteria	Verrucomicrobiota	Verrucomicrobiae	Pedosphaerales	Pedosphaeraceae	Pedosphaeraceae	uncultured_bacterium
6ee7bf4eb036165e50ce0e3fa3ab48ef	Bacteria	Acidobacteriota	Acidobacteriae	Acidobacteriales	Acidobacteriaceae_(Subgroup_1)	Edaphobacter	uncultured_Acidobacteria
3e2e862fb1736117330f03f29eb36f6b	Bacteria	Proteobacteria	Alphaproteobacteria	Rhizobiales	KF-JG30-B3	KF-JG30-B3
d7b5b37817d01ce11a9b366bd5c8a3ec	Bacteria	Acidobacteriota	Acidobacteriae	Acidobacteriales	Acidobacteriaceae_(Subgroup_1)	Granulicella	uncultured_Acidobacteria
955900eddce63e5ec05eb0dfc8b0a117	Bacteria	RCP2-54	RCP2-54	RCP2-54	RCP2-54	RCP2-54	uncultured_bacterium
cde4c5d7b59727b383584db752222acc	Bacteria	Acidobacteriota	Acidobacteriae	Acidobacteriales	Acidobacteriaceae_(Subgroup_1)	Granulicella
6726d4ba7cbee011e53bd7dd8c770d42	Bacteria	Proteobacteria	Alphaproteobacteria	Rhizobiales	Beijerinckiaceae	1174-901-12	uncultured_bacterium
5431324a485612025b18ec28b2ad923f	Bacteria	Acidobacteriota	Acidobacteriae	Acidobacteriales	Acidobacteriaceae_(Subgroup_1)	Occallatibacter	uncultured_Acidobacteria
46166c62397e8eeeb4c1f77759c7dad0	Bacteria	Proteobacteria	Alphaproteobacteria	Rhizobiales	Beijerinckiaceae	1174-901-12	uncultured_soil
7a226f6b64f3dab64ef56a7f2be39688	Bacteria	Proteobacteria	Alphaproteobacteria	Acetobacterales	Acetobacteraceae	unidentified
cc4fa9a30fb72ffe2170c798191b1aba	Bacteria	Myxococcota	Polyangia	Polyangiales	BIrii41	BIrii41	metagenome
dbbfc0c9d0a4025e3f492df38f969737	Bacteria	Bacteroidota	Bacteroidia	Cytophagales	Hymenobacteraceae	Hymenobacter	uncultured_bacterium
23858f06f828c1fa4049e839451a9470	Bacteria	Verrucomicrobiota	Omnitrophia	Omnitrophales	Omnitrophaceae	unidentified	uncultured_planctomycete
8746da8883227110f55502e2bf70003b	Bacteria	Actinobacteriota	Actinobacteria	Frankiales	Acidothermaceae	Acidothermus	uncultured_bacterium
a6bcc085d69c1159fbcbc0fd3925e7cf	Bacteria	Proteobacteria	Alphaproteobacteria	Acetobacterales	Acetobacteraceae	Endobacter	uncultured_bacterium
f8105084ea77d45d542b008da4eb347d	Bacteria	Proteobacteria	Alphaproteobacteria	Acetobacterales	Acetobacteraceae	unidentified
0694264a74699872e5dfe1e01d6bd912	Bacteria	Proteobacteria	Alphaproteobacteria	Acetobacterales	Acetobacteraceae	unidentified
898f38f4e0493bf333157242aaeb440e	Bacteria	unidentified	unidentified	unidentified	unidentified	unidentified
2c425ec56291203c694145f1ec3166f1	Bacteria	Actinobacteriota	Actinobacteria	Frankiales	Acidothermaceae	Acidothermus	uncultured_bacterium
63db597d2d9c2fe983ddfa19a1f1e405	Bacteria	Proteobacteria	Alphaproteobacteria	Sphingomonadales	Sphingomonadaceae	Sphingomonas
e0cf29f81749119eb9f4647ca8462f00	Bacteria	Acidobacteriota	Acidobacteriae	Acidobacteriales	Acidobacteriaceae_(Subgroup_1)	Bryocella	uncultured_bacterium
40fffb18e7d1700adc458a5d0afa4e30	Bacteria	Bacteroidota	Bacteroidia	Cytophagales	Hymenobacteraceae	Hymenobacter
e5ab5f4f53e8e4434c2c09259bbb802b	Bacteria	Actinobacteriota	Thermoleophilia	Solirubrobacterales	unidentified	unidentified
be969bd84161bd441f6320940b653a2e	Bacteria	Proteobacteria	Alphaproteobacteria	Elsterales	unidentified	unidentified	uncultured_bacterium
66d2b628187f8fa3b00f5c3628cc161d	Bacteria	Proteobacteria	Alphaproteobacteria	Acetobacterales	Acetobacteraceae	unidentified
d3e98c49de92d0b5136c27f153948033	Bacteria	Verrucomicrobiota	Verrucomicrobiae	Opitutales	Opitutaceae	Lacunisphaera	uncultured_bacterium
275c4069b70c9ffa06e9f5882db84aa8	Bacteria	Actinobacteriota	Actinobacteria	Frankiales	Acidothermaceae	Acidothermus	uncultured_actinobacterium
da4d9f9eef16ad9eb66bf39ffce696a5	Bacteria	Proteobacteria	Alphaproteobacteria	unidentified	unidentified	unidentified
663824563a796171627142a5786a849e	Bacteria	Proteobacteria	Alphaproteobacteria	Acetobacterales	Acetobacteraceae	unidentified
ccda61edc16a3b9a85de10596da3cba8	Bacteria	Actinobacteriota	Acidimicrobiia	IMCC26256	IMCC26256	IMCC26256
983f514efa1165c746714fa6721dc8a9	Bacteria	Proteobacteria	Alphaproteobacteria	Elsterales	unidentified	unidentified	uncultured_bacterium
5815ef2cc87294db358bc2f6430d832d	Bacteria	Actinobacteriota	Thermoleophilia	Solirubrobacterales	Solirubrobacteraceae	Conexibacter	uncultured_bacterium
3608ce529068dfc8c24efa3d414c2c8a	Bacteria	Chloroflexi	Ktedonobacteria	Ktedonobacterales	Ktedonobacteraceae	HSB_OF53-F07	uncultured_Chloroflexi
6ba0e451b059241f651f3d3b860acf3f	Bacteria	Chloroflexi	AD3	AD3	AD3	AD3	uncultured_Chloroflexi
4fd09cee40b9136bdb59a0c1d721f41f	Bacteria	Acidobacteriota	Acidobacteriae	Subgroup_2	Subgroup_2	Subgroup_2
3a73cdd2cd55721f4f848a4ef8674c1b	Bacteria	RCP2-54	RCP2-54	RCP2-54	RCP2-54	RCP2-54	uncultured_delta
a0c8af6597e7dd187eca57efcec2d6cb	Bacteria	Chloroflexi	Ktedonobacteria	Ktedonobacterales	Ktedonobacteraceae	Ktedonobacter
e99b07f547067f390b3dcdba89669344	Bacteria	Proteobacteria	Alphaproteobacteria	Rhizobiales	Xanthobacteraceae	unidentified
950f0bbf831e293dc1931871e2a08b61	Bacteria	Proteobacteria	Alphaproteobacteria	Acetobacterales	Acetobacteraceae	unidentified
9d9c16535ee4deac26a95d7c5ae2361f	Bacteria	Acidobacteriota	Acidobacteriae	Acidobacteriales	Acidobacteriaceae_(Subgroup_1)	Granulicella
c2d5b1fe7e78d3d6f19b77c071c5c0f8	Bacteria	Proteobacteria	Gammaproteobacteria	Xanthomonadales	Xanthomonadaceae	Xanthomonas
d6b27e7dff6ec5b4f7fc22f357650288	Bacteria	Gemmatimonadota	Gemmatimonadetes	Gemmatimonadales	Gemmatimonadaceae	Roseisolibacter	uncultured_forest
f14af616f873672437e7e34b46e25073	Bacteria	WPS-2	WPS-2	WPS-2	WPS-2	WPS-2	uncultured_forest
50dcce934ceabe82c2b3273edfd39982	Bacteria	Actinobacteriota	Actinobacteria	Frankiales	Acidothermaceae	Acidothermus	uncultured_bacterium
fefefcd932c33ca8fdb705da60fc0bd8	Bacteria	Proteobacteria	Alphaproteobacteria	Acetobacterales	Acetobacteraceae	unidentified
9a28a7e9cee78347923eed70490b0327	Bacteria	Proteobacteria	Gammaproteobacteria	Enterobacterales	unidentified	unidentified
702af9e944edfd5a1a7f0dce0d566376	Bacteria	Actinobacteriota	Actinobacteria	Micrococcales	Microbacteriaceae	unidentified
857127c611ccdd3dd80440af8e027ccf	Bacteria	Actinobacteriota	Actinobacteria	Streptomycetales	Streptomycetaceae	unidentified
7876a5906e5be58d068237cd0b6ebb3c	Bacteria	Proteobacteria	Gammaproteobacteria	unidentified	unidentified	Acidibacter
a2f92542f639dfa7a6ae7266dcc5c16e	Bacteria	Bacteroidota	Bacteroidia	Sphingobacteriales	Sphingobacteriaceae	Mucilaginibacter
7a1aa4a1aa022a471b2f1716c4a53757	Bacteria	Actinobacteriota	Actinobacteria	Catenulisporales	Actinospicaceae	Actinospica	Actinospica_sp.
f410c88120b07967632c078a35bd0559	Bacteria	Actinobacteriota	Actinobacteria	Frankiales	Acidothermaceae	Acidothermus
6bc63d736c0971f04d7a996c5dd96633	Bacteria	Bacteroidota	Bacteroidia	Chitinophagales	Chitinophagaceae	Puia	uncultured_bacterium
9007b931ad9a4c7809ac38b7fb2ea868	Bacteria	Proteobacteria	Alphaproteobacteria	Rhizobiales	Beijerinckiaceae	Methylovirgula	uncultured_bacterium
523291acc2bd845c9a282e0bae83a3ee	Bacteria	Myxococcota	Myxococcia	Myxococcales	Myxococcaceae	P3OB-42	uncultured_bacterium
2a39f0b75d31d00b3136b2edbe82962e	Bacteria	Actinobacteriota	Actinobacteria	Pseudonocardiales	Pseudonocardiaceae	Actinomycetospora	uncultured_bacterium
185800e296fa4f3c36edeeded409c2f7	Bacteria	Proteobacteria	Alphaproteobacteria	Rhizobiales	Beijerinckiaceae	unidentified
b89c3220cd7ea90618c425257541ea1d	Bacteria	Verrucomicrobiota	Verrucomicrobiae	Pedosphaerales	Pedosphaeraceae	unidentified
e13d5f849769e6bbe7ed78350369aec7	Bacteria	Gemmatimonadota	Gemmatimonadetes	Gemmatimonadales	Gemmatimonadaceae	Gemmatimonas
fa8aa0b6b1e2a962a62219d3da9ea8c9	Bacteria	Proteobacteria	Alphaproteobacteria	Rhizobiales	Beijerinckiaceae	Methylocella	uncultured_bacterium
a0acae07d1f13ea3a555bee4330f0956	Bacteria	Proteobacteria	Alphaproteobacteria	Caulobacterales	Caulobacteraceae	Caulobacter
605e790dd5251d869e362ea402816710	Bacteria	Acidobacteriota	Acidobacteriae	Subgroup_2	Subgroup_2	Subgroup_2	uncultured_forest
e8724520788bb38a7f9d22c91318f016	Bacteria	Proteobacteria	Gammaproteobacteria	Burkholderiales	Comamonadaceae	Rhizobacter
ed4897364210960229ae8b3074c5a6ed	Bacteria	Myxococcota	Polyangia	Haliangiales	Haliangiaceae	Haliangium
5059586d0bae0529e70b213033b8d554	Bacteria	Verrucomicrobiota	Verrucomicrobiae	Chthoniobacterales	Chthoniobacteraceae	LD29	uncultured_bacterium
d05a1b0787a1b611ecbfa045266983d2	Bacteria	Proteobacteria	Alphaproteobacteria	Elsterales	unidentified	unidentified	uncultured_forest
b632af69fc65f11e9440c6ac6b8b4c34	Bacteria	Proteobacteria	Alphaproteobacteria	Elsterales	unidentified	unidentified
fddbe07fdf27cb54b9440cc3bfa0d95d	Bacteria	Acidobacteriota	Acidobacteriae	Solibacterales	Solibacteraceae	unidentified	uncultured_Acidobacteriaceae
cd5b0364c5d212439489bf657361bb37	Bacteria	Acidobacteriota	Acidobacteriae	Acidobacteriales	unidentified	unidentified	uncultured_bacterium
7d1d5fb9ec2e21b93da2fb4763909206	Bacteria	unidentified	unidentified	unidentified	unidentified	unidentified
2a15301806f1a68618f9baf1a942766f	Bacteria	Proteobacteria	Gammaproteobacteria	KF-JG30-C25	KF-JG30-C25	KF-JG30-C25	uncultured_gamma
1e6d17fc81733f6b3139f507ea8b3964	Bacteria	Bacteroidota	Bacteroidia	Sphingobacteriales	CWT_CU03-E12	CWT_CU03-E12
856706b9b7533644d39640f19b963456	Bacteria	Acidobacteriota	Acidobacteriae	Acidobacteriales	Acidobacteriaceae_(Subgroup_1)	Granulicella
500424377886e646be9f8dcb298e5e69	Bacteria	RCP2-54	RCP2-54	RCP2-54	RCP2-54	RCP2-54	uncultured_Syntrophobacterales
e52612cddeeaa13dbcde32d05317246e	Bacteria	Armatimonadota	Armatimonadia	Armatimonadales	Armatimonadales	Armatimonadales	uncultured_soil
98e07d96b269edfb464b98235ac54e77	Bacteria	Proteobacteria	Alphaproteobacteria	Elsterales	unidentified	unidentified	uncultured_soil
7bfe3b300360672c1a55b84c1a9e6ff8	Bacteria	Proteobacteria	Alphaproteobacteria	Acetobacterales	Acetobacteraceae	unidentified
37d04b8457a7ea2939432fdef37ffc41	Bacteria	Acidobacteriota	Acidobacteriae	Acidobacteriales	Acidobacteriaceae_(Subgroup_1)	Bryocella	uncultured_bacterium
e2885057e8afd58dbf20f8062494ae90	Bacteria	Acidobacteriota	Acidobacteriae	Bryobacterales	Bryobacteraceae	Bryobacter
24227b8b6db4e39592a5bf76f93233cd	Bacteria	Proteobacteria	Alphaproteobacteria	Acetobacterales	Acetobacteraceae	unidentified
f3e6a257f456a43105dded4a0a7ab070	Bacteria	Acidobacteriota	Acidobacteriae	Acidobacteriales	unidentified	unidentified	uncultured_Candidatus
24f0f18ca860c7889a5e07f4d8b63d20	Bacteria	Proteobacteria	Alphaproteobacteria	Caulobacterales	Caulobacteraceae	unidentified
adfd1ae74f53d45ae64e93b94f87b90a	Bacteria	Actinobacteriota	Actinobacteria	Micrococcales	Microbacteriaceae	unidentified
1cc76166f32e0f677346d765629ee414	Bacteria	Bacteroidota	Bacteroidia	Sphingobacteriales	env.OPS_17	env.OPS_17
50e73a4b0a252693b61d50e12cdb6ffd	Bacteria	Proteobacteria	Gammaproteobacteria	Xanthomonadales	Rhodanobacteraceae	unidentified
14a12c027d53ae1829d46145ec0d7911	Bacteria	Verrucomicrobiota	Verrucomicrobiae	Chthoniobacterales	Chthoniobacteraceae	LD29	uncultured_bacterium
4bcdeede8ac22923013a0b9a8682a357	Bacteria	Myxococcota	Myxococcia	Myxococcales	Myxococcaceae	P3OB-42	uncultured_bacterium
68d28f661212a337606c3e256e1c8c38	Bacteria	Acidobacteriota	Acidobacteriae	Acidobacteriales	unidentified	unidentified
4591b207051b484098b5b09f70a08e47	Bacteria	Proteobacteria	Gammaproteobacteria	KF-JG30-C25	KF-JG30-C25	KF-JG30-C25	uncultured_gamma
c91109719d8b955f503b1b23ecdd04df	Bacteria	Verrucomicrobiota	Verrucomicrobiae	Chthoniobacterales	Chthoniobacteraceae	LD29	uncultured_bacterium
bfa536ec6770ef68191d9a55a4b2bee4	Bacteria	Proteobacteria	Gammaproteobacteria	WD260	WD260	WD260	uncultured_bacterium
82591ead40e0d03a04d932fcdc00eb8e	Bacteria	Proteobacteria	Alphaproteobacteria	Rhizobiales	Beijerinckiaceae	1174-901-12
5ae4f39f43232558d2dff917f7f0600e	Bacteria	Proteobacteria	Alphaproteobacteria	Micropepsales	Micropepsaceae	unidentified
e5c19d7800b18015f3a917fc015fc42f	Bacteria	Proteobacteria	Gammaproteobacteria	Pseudomonadales	Moraxellaceae	Enhydrobacter
0b0066d9e60c509e87ce25bd21b53cdb	Bacteria	Proteobacteria	Alphaproteobacteria	Sphingomonadales	Sphingomonadaceae	Sphingomonas
1aede6b9f310c2645c9507bd42e1f21d	Bacteria	Proteobacteria	Alphaproteobacteria	Sphingomonadales	Sphingomonadaceae	Sphingomonas
0e55339184fe9a032b6098595b39905f	Bacteria	Bacteroidota	Bacteroidia	Sphingobacteriales	Sphingobacteriaceae	Mucilaginibacter
e585bfc1af1f64e4e4564ea1726f4030	Bacteria	Acidobacteriota	Acidobacteriae	Acidobacteriales	Acidobacteriaceae_(Subgroup_1)	Granulicella
13a01d0c05bdcfa436cb9cf0f4703974	Bacteria	Proteobacteria	Alphaproteobacteria	Elsterales	unidentified	unidentified	uncultured_forest
7aa4b7a6a378bf460e55ac802ac6697d	Bacteria	Proteobacteria	Alphaproteobacteria	Rhizobiales	Beijerinckiaceae	unidentified
21dca46e8093e334529e999143c42fbe	Bacteria	Verrucomicrobiota	Verrucomicrobiae	Pedosphaerales	Pedosphaeraceae	unidentified	uncultured_bacterium
7682c90c0a7de712d7835d85eb7dd3ce	Bacteria	Proteobacteria	Alphaproteobacteria	Elsterales	unidentified	unidentified	uncultured_bacterium
ce8b69415d26d79017749054260d16e6	Bacteria	Proteobacteria	Alphaproteobacteria	Sphingomonadales	Sphingomonadaceae	Sphingomonas	metagenome
82d3ca57d1d72651a6b4080abff57da8	Bacteria	Acidobacteriota	Acidobacteriae	Acidobacteriales	Acidobacteriaceae_(Subgroup_1)	Occallatibacter	bacterium_enrichment
db64d6979e86363a9df9be927d5feaee	Bacteria	Armatimonadota	Armatimonadia	Armatimonadales	Armatimonadales	Armatimonadales	uncultured_Chloroflexi
ee63cc443d7d4ec5e92298a7f1938788	Bacteria	Proteobacteria	Alphaproteobacteria	Elsterales	unidentified	unidentified	uncultured_bacterium
2056e5e24280f5d824c6d09b29160b7e	Bacteria	Proteobacteria	Alphaproteobacteria	Rhizobiales	Beijerinckiaceae	1174-901-12	Rhizobiales_bacterium
0d625b624223ce1738ea3d5d366f010f	Bacteria	Acidobacteriota	Acidobacteriae	Acidobacteriales	Acidobacteriaceae_(Subgroup_1)	Bryocella	uncultured_bacterium
d326244c010fb671dcf6d32bde6f1fbd	Bacteria	Bacteroidota	Bacteroidia	Chitinophagales	Chitinophagaceae	Edaphobaculum
1818336d31f250b6ab3ce9bdf9a2ac0a	Bacteria	Proteobacteria	Alphaproteobacteria	Elsterales	unidentified	unidentified	uncultured_bacterium
257b28ea183e7cc492851815fe7b0a01	Bacteria	WPS-2	WPS-2	WPS-2	WPS-2	WPS-2	uncultured_Firmicutes
6c2b1cf663513c1df67144351ebe62ad	Bacteria	Actinobacteriota	Actinobacteria	Frankiales	Frankiaceae	Jatrophihabitans
652351fe217a9f8975fe7c9219b0851f	Bacteria	Acidobacteriota	Acidobacteriae	Bryobacterales	Bryobacteraceae	Bryobacter	uncultured_Acidobacteria
e7a4c888b7c13623f32edbd9e4b99b7b	Bacteria	Proteobacteria	Alphaproteobacteria	Acetobacterales	Acetobacteraceae	unidentified
1230a906f19bcc426889476ed421c59f	Bacteria	Bdellovibrionota	Bdellovibrionia	Bdellovibrionales	Bdellovibrionaceae	Bdellovibrio	uncultured_bacterium
d1d57a311232fa8251988ee5985fdfe9	Bacteria	Planctomycetota	Planctomycetes	Isosphaerales	Isosphaeraceae	Tundrisphaera	uncultured_bacterium
ee67c2aa08552895a847309a31a7e373	Bacteria	Proteobacteria	Alphaproteobacteria	Acetobacterales	Acetobacteraceae	unidentified
a629fc58960ed599e04ef9f9470642de	Bacteria	unidentified	unidentified	unidentified	unidentified	unidentified
3eba3ae53a34aa44a085dc6d97bb255e	Bacteria	Bacteroidota	Bacteroidia	Cytophagales	Hymenobacteraceae	Hymenobacter	Siccationidurans_occulans
318731df8b5243f85b944770513f061e	Bacteria	Bacteroidota	Bacteroidia	Cytophagales	Hymenobacteraceae	Hymenobacter
1f63a58bc7f7c5145813e927c87a70c0	Bacteria	Myxococcota	Polyangia	Polyangiales	Polyangiaceae	Pajaroellobacter	uncultured_Polyangiaceae
4cbc4695aa48fd662c65fa71e176cc1e	Bacteria	Proteobacteria	Alphaproteobacteria	Acetobacterales	Acetobacteraceae	unidentified
94b1139530e44c66ac58520669e40407	Bacteria	Proteobacteria	Alphaproteobacteria	Acetobacterales	Acetobacteraceae	unidentified
e090168a66b1a97e12f68697c9085e4a	Bacteria	Acidobacteriota	Acidobacteriae	Subgroup_2	Subgroup_2	Subgroup_2	uncultured_forest
f55d4f08b2b0c986461034fd34b91762	Bacteria	Acidobacteriota	Acidobacteriae	Acidobacteriales	Acidobacteriaceae_(Subgroup_1)	Bryocella	uncultured_bacterium
ed312e033ab2b0acbcee3eef16755888	Bacteria	Proteobacteria	Alphaproteobacteria	Rhizobiales	Xanthobacteraceae	Rhodoplanes
f56a4540780a5c72ee7d30ca87101e9b	Bacteria	Proteobacteria	Alphaproteobacteria	Caulobacterales	Caulobacteraceae	unidentified
41bdaeda907afb4475c1da59e06b56e0	Bacteria	Proteobacteria	Alphaproteobacteria	Acetobacterales	Acetobacteraceae	Endobacter	uncultured_bacterium
c8bbea2bd726eb18e49048e930af6c6d	Bacteria	Acidobacteriota	Acidobacteriae	Acidobacteriales	Acidobacteriaceae_(Subgroup_1)	Granulicella	Granulicella_sp.
75da97cc260cdd7dfad3b189bacb8613	Bacteria	Proteobacteria	Alphaproteobacteria	Sphingomonadales	Sphingomonadaceae	Sphingomonas
b6e91988083c7a6b6dd94e6ebcc16623	Bacteria	Proteobacteria	Alphaproteobacteria	Micropepsales	Micropepsaceae	unidentified	uncultured_bacterium
f4a562b019c02987f0f3734352e10f10	Bacteria	Actinobacteriota	Acidimicrobiia	IMCC26256	IMCC26256	IMCC26256	actinobacterium_BGR
adb2f25e8c6b9541d1d5a8ae6a61e660	Bacteria	Chloroflexi	TK10	TK10	TK10	TK10
a06c77cd1cdda174e5d65f19c0a12fa1	Bacteria	RCP2-54	RCP2-54	RCP2-54	RCP2-54	RCP2-54	uncultured_bacterium
e4ee05bbf4ea42bb7404e560a5998628	Bacteria	Bacteroidota	Bacteroidia	Chitinophagales	Chitinophagaceae	Puia	metagenome
d3c96c133402ad60ed0e6000ff039f66	Bacteria	Proteobacteria	Alphaproteobacteria	Acetobacterales	Acetobacteraceae	Endobacter
41f205eab60ecb7fdbf8841ba52ad69e	Bacteria	Chloroflexi	Anaerolineae	Anaerolineales	Anaerolineaceae	unidentified	uncultured_Bellilinea
ce589464ffd600f6f62a5050711031c9	Bacteria	Actinobacteriota	Thermoleophilia	Solirubrobacterales	Solirubrobacteraceae	unidentified
9f724422e986359cac60dfba1f5178cc	Bacteria	Armatimonadota	Armatimonadia	Armatimonadales	Armatimonadales	Armatimonadales	uncultured_soil
a1eddf2e175e47bb7d8ba1130dc5a228	Bacteria	Acidobacteriota	Acidobacteriae	Acidobacteriales	Acidobacteriaceae_(Subgroup_1)	Granulicella	uncultured_Acidobacteria
4c1f13f42a99120d16eb1c8fdbf7cb7f	Bacteria	Proteobacteria	unidentified	unidentified	unidentified	unidentified
8f0316e9dea0db33a566aea142912765	Bacteria	Acidobacteriota	Acidobacteriae	Solibacterales	Solibacteraceae	unidentified
09315220dbb12c8af34116bfe8c9905a	Bacteria	Bacteroidota	Bacteroidia	Cytophagales	Hymenobacteraceae	Hymenobacter	uncultured_bacterium
b81bdb718c68b866fe1183c43e64b2e7	Bacteria	Actinobacteriota	Thermoleophilia	Solirubrobacterales	Solirubrobacteraceae	Conexibacter
94b27c773a5ca222d196f13c40a1286e	Bacteria	Acidobacteriota	Acidobacteriae	Bryobacterales	Bryobacteraceae	Bryobacter
4d0c3ab7fba9f3a89f65dcb6151f68ae	Bacteria	Proteobacteria	Alphaproteobacteria	Sphingomonadales	Sphingomonadaceae	unidentified
2680ba631dfff69a8246615ce10b0ae2	Bacteria	Proteobacteria	Alphaproteobacteria	Caulobacterales	Caulobacteraceae	unidentified
e73cc1e0133410c6687967defba15f98	Bacteria	Proteobacteria	Alphaproteobacteria	Acetobacterales	Acetobacteraceae	unidentified
91b7e46fb9812c28c705795b1c6a3b48	Bacteria	Bacteroidota	Bacteroidia	Cytophagales	Spirosomaceae	Spirosoma	uncultured_bacterium
1724827bda05a28062f00882209b1408	Bacteria	Acidobacteriota	Acidobacteriae	Acidobacteriales	Acidobacteriaceae_(Subgroup_1)	unidentified
f71483ebfd373ff9a9948c2a5fd64f8c	Bacteria	Proteobacteria	Alphaproteobacteria	Rhizobiales	Xanthobacteraceae	unidentified	uncultured_forest
90efe187542186e593ee5f9f2092a53a	Bacteria	Bacteroidota	Bacteroidia	Cytophagales	Hymenobacteraceae	Hymenobacter	uncultured_bacterium
d00ee48510f4ca35ec5ba9380e45178b	Bacteria	Planctomycetota	Planctomycetes	Gemmatales	Gemmataceae	unidentified	uncultured_planctomycete
564b1cca97f7a4603e52b7ece85e4619	Bacteria	Proteobacteria	Alphaproteobacteria	Sphingomonadales	Sphingomonadaceae	Sphingomonas
ff92434478665df044609477dde78583	Bacteria	Proteobacteria	Alphaproteobacteria	Rhizobiales	Xanthobacteraceae	unidentified
dfd7c3bcb39efa596aae01a72cb99a12	Bacteria	Acidobacteriota	Acidobacteriae	Acidobacteriales	Acidobacteriaceae_(Subgroup_1)	Occallatibacter
a648379967f8b18d32bfa82a0ddd1e8c	Bacteria	Proteobacteria	Alphaproteobacteria	Rhizobiales	Beijerinckiaceae	Methylocella	uncultured_bacterium
cd0b2469918c8a7ea79dd4b8c0492de1	Bacteria	Verrucomicrobiota	Verrucomicrobiae	Pedosphaerales	Pedosphaeraceae	unidentified	uncultured_bacterium
f0d1933c8d070517d486bc990a16e4c7	Bacteria	Acidobacteriota	Acidobacteriae	Solibacterales	Solibacteraceae	unidentified
4e5893722bb07a1f408c85b9719190cb	Bacteria	Proteobacteria	Gammaproteobacteria	Diplorickettsiales	Diplorickettsiaceae	unidentified
eb2a5875100a2d0bebf04325b07d6b8d	Bacteria	Proteobacteria	Alphaproteobacteria	Caulobacterales	Caulobacteraceae	unidentified	uncultured_eubacterium
9d762c2cbb88653a33df8adc223c1e07	Bacteria	Proteobacteria	Alphaproteobacteria	Rhizobiales	Beijerinckiaceae	1174-901-12	uncultured_bacterium
07b9db0375df4a5e63c8a479145d4478	Bacteria	Proteobacteria	Gammaproteobacteria	Burkholderiales	Comamonadaceae	unidentified
1ad5ddacfe88eb64e4278294a8f2641d	Bacteria	Verrucomicrobiota	Verrucomicrobiae	Pedosphaerales	Pedosphaeraceae	unidentified	bacterium_enrichment
a533b9b716f2bf7a964b541b140e4003	Bacteria	Proteobacteria	Alphaproteobacteria	Acetobacterales	Acetobacteraceae	Acidocella
fd4c4fead91c258e03a5ba16c5b4a4ca	Bacteria	Bacteroidota	Bacteroidia	Sphingobacteriales	CWT_CU03-E12	CWT_CU03-E12	bacterium_enrichment
24c6d4184b9fb1fb9bc865d62659f913	Bacteria	Armatimonadota	Armatimonadia	Armatimonadales	Armatimonadales	Armatimonadales
86ecdd1d7c49c26a03c94563c00d6ae4	Bacteria	Proteobacteria	Alphaproteobacteria	Acetobacterales	Acetobacteraceae	unidentified	metagenome
ce0548190f464ebfb2c85007f9483abf	Bacteria	Proteobacteria	Alphaproteobacteria	Rhizobiales	Beijerinckiaceae	Roseiarcus	uncultured_bacterium
fd7d9414a7c8676c71d17e9578e776d7	Bacteria	Proteobacteria	Alphaproteobacteria	Elsterales	unidentified	unidentified	uncultured_forest
019dbae2126663ddb0710cfa00fccb48	Bacteria	Proteobacteria	Alphaproteobacteria	Rhizobiales	Beijerinckiaceae	Methylobacterium-Methylorubrum
9a18b3e5b4a12118afc37eda5ffc0464	Bacteria	Chloroflexi	AD3	AD3	AD3	AD3	uncultured_bacterium
3d216411c1e7532979a3c7cfd4accca6	Bacteria	Proteobacteria	Alphaproteobacteria	Sphingomonadales	Sphingomonadaceae	Novosphingobium
6ad4787aa485fdba78eaef62e9f16359	Bacteria	Proteobacteria	Alphaproteobacteria	Caulobacterales	Caulobacteraceae	unidentified
9e7273202a151050b75b8d916c95c0b9	Bacteria	Acidobacteriota	Acidobacteriae	Acidobacteriales	Acidobacteriaceae_(Subgroup_1)	Occallatibacter
60bf3014a98a7aa1672ddf5abb14f8d0	Bacteria	Actinobacteriota	Actinobacteria	Frankiales	Acidothermaceae	Acidothermus	uncultured_bacterium
76309a8c7761d2535dad2617f98d164e	Bacteria	Proteobacteria	Alphaproteobacteria	Sphingomonadales	Sphingomonadaceae	Sphingomonas
136a3bbf251de845d18aff40003d2d3f	Bacteria	FCPU426	FCPU426	FCPU426	FCPU426	FCPU426	uncultured_bacterium
5324c95a86fd3e1fcd331d492ddcd69d	Bacteria	Proteobacteria	Alphaproteobacteria	Acetobacterales	Acetobacteraceae	unidentified
6407766c4d6d285a6de1f8918a35693c	Bacteria	Acidobacteriota	Acidobacteriae	Acidobacteriales	Acidobacteriaceae_(Subgroup_1)	unidentified
542391330cf319efe24d5394089863ce	Bacteria	Acidobacteriota	Acidobacteriae	Subgroup_2	Subgroup_2	Subgroup_2	uncultured_forest
ae1049a2f6ddf06a5144f806274a3ab2	Bacteria	Proteobacteria	Gammaproteobacteria	Burkholderiales	Oxalobacteraceae	Massilia
d9b2282e2c10b1171cdf9c6b8045f0b2	Bacteria	Actinobacteriota	Actinobacteria	Frankiales	Acidothermaceae	Acidothermus
cd5010133a672fa43b4cd32b1a1f7890	Bacteria	Proteobacteria	Alphaproteobacteria	Acetobacterales	Acetobacteraceae	Acidicaldus	uncultured_bacterium
6d02d3f57c957d551885cc4acea6745c	Bacteria	Proteobacteria	Alphaproteobacteria	Acetobacterales	Acetobacteraceae	Acidicaldus	uncultured_bacterium
2a7bdf9d1ebb7a4dad31a5530c0adbdf	Bacteria	Acidobacteriota	Acidobacteriae	Acidobacteriales	Acidobacteriaceae_(Subgroup_1)	Granulicella
77fa45d50c8c3b18106ebb1c9669fdc4	Bacteria	Verrucomicrobiota	Verrucomicrobiae	Pedosphaerales	Pedosphaeraceae	unidentified	uncultured_bacterium
ff85b7f9f09d2b13141e38f03a0b5512	Bacteria	Verrucomicrobiota	Verrucomicrobiae	Pedosphaerales	Pedosphaeraceae	Pedosphaeraceae
cf72de93722cd06fbcee495d89f4580a	Bacteria	Proteobacteria	Alphaproteobacteria	unidentified	unidentified	unidentified
a2e581eeb080b245ddccf003133827c1	Bacteria	Proteobacteria	Alphaproteobacteria	Rhizobiales	Beijerinckiaceae	unidentified
bd584112bebce4541fdf710fbdd4ec60	Bacteria	Actinobacteriota	Thermoleophilia	Solirubrobacterales	Solirubrobacteraceae	Conexibacter	uncultured_bacterium
ffc04b9c79b46512414d37332faa29d5	Bacteria	Proteobacteria	Alphaproteobacteria	Rhizobiales	Beijerinckiaceae	1174-901-12
3354aca729b453e9c75fcf426962e927	Bacteria	Proteobacteria	Alphaproteobacteria	Sphingomonadales	Sphingomonadaceae	Novosphingobium
52346b44e090a416f036385d21100ce3	Bacteria	Armatimonadota	Armatimonadia	Armatimonadales	Armatimonadales	Armatimonadales
3852b84e1a23a96a50c609e231a86975	Bacteria	Myxococcota	Myxococcia	Myxococcales	Myxococcaceae	P3OB-42	uncultured_bacterium
4610138152406e9ce7c207ab539caf22	Bacteria	Proteobacteria	Alphaproteobacteria	Rhizobiales	Beijerinckiaceae	1174-901-12	uncultured_bacterium
eef248ae6964748eba64f013a5712822	Bacteria	Proteobacteria	Alphaproteobacteria	Rhizobiales	Beijerinckiaceae	Roseiarcus	uncultured_bacterium
56a4624e6a9dddf7d20682e53b2a49c1	Bacteria	Acidobacteriota	Acidobacteriae	Solibacterales	Solibacteraceae	unidentified	uncultured_bacterium
9553aea1ac253f56686efca1f04daf15	Bacteria	Actinobacteriota	Acidimicrobiia	IMCC26256	IMCC26256	IMCC26256
fdbac49e21ff5c7d1b1df04c0be1bd4c	Bacteria	Bacteroidota	Bacteroidia	Cytophagales	Hymenobacteraceae	Hymenobacter
987c16fe880479ddb6ca3470c7d7fd59	Bacteria	Proteobacteria	Alphaproteobacteria	Acetobacterales	Acetobacteraceae	unidentified
9c0de7908dd6ef3d536b42d9e11e0779	Bacteria	Proteobacteria	Gammaproteobacteria	Burkholderiales	Comamonadaceae	unidentified
81a3e2f0727d8d19226a26c029252d9d	Bacteria	Proteobacteria	Alphaproteobacteria	Rhizobiales	Beijerinckiaceae	Methylobacterium-Methylorubrum
4bf3522fb45be21f3ba57d7d24fa69c3	Bacteria	Proteobacteria	Alphaproteobacteria	Acetobacterales	Acetobacteraceae	Acidiphilium
b48227f10dc74f95297a66ead185b704	Bacteria	Proteobacteria	Alphaproteobacteria	Caulobacterales	Caulobacteraceae	unidentified	uncultured_bacterium
5a9b16463f1e94dc932a86899ecb8a78	Bacteria	Verrucomicrobiota	Verrucomicrobiae	Pedosphaerales	Pedosphaeraceae	unidentified
aa68f5b241eb9233a9ac5139a1f2c8d7	Bacteria	unidentified	unidentified	unidentified	unidentified	unidentified
b06d6fdb9fc8269730f1f8fed7ade481	Bacteria	Armatimonadota	Armatimonadia	Armatimonadales	Armatimonadales	Armatimonadales
d8cbb1148fd28f77bcee189c9838e145	Bacteria	Acidobacteriota	Acidobacteriae	Acidobacteriales	Acidobacteriaceae_(Subgroup_1)	Acidipila
cf78c0bf83be1cc45cf3285a7b3f1bb7	Bacteria	Proteobacteria	Alphaproteobacteria	Caedibacterales	Caedibacteraceae	Caedibacter	uncultured_bacterium
d6cf957c682b175f63908c0ad8d27606	Bacteria	Verrucomicrobiota	Verrucomicrobiae	Pedosphaerales	Pedosphaeraceae	ADurb.Bin063-1
ff77fc0bd8e5769025e34d27fa1aea7c	Bacteria	Planctomycetota	Planctomycetes	Gemmatales	Gemmataceae	unidentified
dab3f5e526fd3b454884d2d5a4be4701	Bacteria	Proteobacteria	Alphaproteobacteria	Sphingomonadales	Sphingomonadaceae	Polymorphobacter
b0a046b17d8b8780f1d8a6ff9a4e1447	Bacteria	Proteobacteria	Alphaproteobacteria	Acetobacterales	Acetobacteraceae	unidentified
e33b784309577e4fffb86debbfbb9314	Bacteria	Planctomycetota	Planctomycetes	Isosphaerales	Isosphaeraceae	Tundrisphaera	uncultured_bacterium
40c98c7a85b81e2eb48134c3571c6216	Bacteria	Actinobacteriota	Actinobacteria	Micrococcales	Microbacteriaceae	Amnibacterium
375097b560fa92e9931a2b15b838c38e	Bacteria	Actinobacteriota	Actinobacteria	Frankiales	Frankiaceae	Jatrophihabitans	uncultured_actinobacterium
5de65dace44faef1c17aeae0ce33f1b5	Bacteria	Actinobacteriota	Actinobacteria	Frankiales	Acidothermaceae	Acidothermus
7730004a574b9c0a0da3d382b3585494	Bacteria	Acidobacteriota	Acidobacteriae	Acidobacteriales	Acidobacteriaceae_(Subgroup_1)	Acidipila	uncultured_bacterium
4bb03194e9b65a4d824af8fcb326638d	Bacteria	Bacteroidota	Bacteroidia	Cytophagales	Spirosomaceae	Spirosoma	uncultured_bacterium
146a1cd3acdc5aba7724738c20542728	Bacteria	Proteobacteria	Alphaproteobacteria	Acetobacterales	Acetobacteraceae	unidentified
1f83ea8c4e2a1892b862f8b82d1f1c54	Bacteria	Proteobacteria	Alphaproteobacteria	Rickettsiales	AB1	AB1	uncultured_bacterium
bf7a8f1868e90f2cb4202e618a4b1bfc	Bacteria	Proteobacteria	unidentified	unidentified	unidentified	unidentified
312f85fff91f5153e724b94b594e7ccb	Bacteria	Actinobacteriota	Actinobacteria	Frankiales	Nakamurellaceae	Nakamurella	Nakamurella_sp.
d891204f15863b0dcaa17833105e3e7d	Bacteria	Bdellovibrionota	Bdellovibrionia	Bdellovibrionales	Bdellovibrionaceae	Bdellovibrio	uncultured_bacterium
6e6056fb2edbfe33cb510275897d5620	Bacteria	Armatimonadota	Armatimonadia	Armatimonadales	Armatimonadales	Armatimonadales	uncultured_soil
ceb36da1a26eecc6429aa5cefb368a09	Bacteria	Acidobacteriota	Acidobacteriae	Acidobacteriales	unidentified	unidentified
fb27fe24be43dcb9bb0ef8978e203f1e	Bacteria	Proteobacteria	Alphaproteobacteria	Acetobacterales	Acetobacteraceae	unidentified
c64c4982c15137c657a9c3786eaa2229	Bacteria	Acidobacteriota	Acidobacteriae	Solibacterales	Solibacteraceae	unidentified
f0b2fb6394e68a1501578247bf91a9a5	Bacteria	Proteobacteria	Alphaproteobacteria	Rhizobiales	Beijerinckiaceae	unidentified	uncultured_bacterium
6abd21fd2f0223567f80d7b93c39865c	Bacteria	Bacteroidota	Bacteroidia	Sphingobacteriales	Sphingobacteriaceae	Mucilaginibacter
fc7b257064027e1bc2b6fbfb4584677d	Bacteria	Proteobacteria	Gammaproteobacteria	Burkholderiales	Comamonadaceae	unidentified
2b55a3e7736fe8190968b71c0aed7607	Bacteria	Deinococcota	Deinococci	Deinococcales	Deinococcaceae	Deinococcus	Deinococcus_radiomollis
af6692e39e99c16559d61f444881fbaa	Bacteria	Acidobacteriota	Acidobacteriae	Acidobacteriales	Acidobacteriaceae_(Subgroup_1)	Granulicella
83218f32f815a90c9c82bcf4562ce5d9	Bacteria	Proteobacteria	Alphaproteobacteria	Micropepsales	Micropepsaceae	unidentified	uncultured_bacterium
ca5b3fe402c89a3ed0efd4a9ff9fdb86	Bacteria	Proteobacteria	Alphaproteobacteria	Sphingomonadales	Sphingomonadaceae	Sphingomonas
95862f73d344bf8d2a174010427b7fef	Bacteria	Proteobacteria	Alphaproteobacteria	Acetobacterales	Acetobacteraceae	unidentified
e06414790b8e9127c2b4b6fd1d7a74cc	Bacteria	Proteobacteria	Alphaproteobacteria	Acetobacterales	Acetobacteraceae	Endobacter	uncultured_bacterium
f4a8aff56ada61ec5fcd8223b4bdc289	Bacteria	Actinobacteriota	Thermoleophilia	Gaiellales	unidentified	unidentified
e42f36c57de4213da7738987e87da3cf	Bacteria	Acidobacteriota	Acidobacteriae	Acidobacteriales	Acidobacteriaceae_(Subgroup_1)	Edaphobacter
0a58ee8ec56730bff6354aa817bae386	Bacteria	Proteobacteria	Gammaproteobacteria	Burkholderiales	Burkholderiaceae	unidentified
e053ffbf21bc73ea1948801c1acdd5df	Bacteria	Proteobacteria	Alphaproteobacteria	Sphingomonadales	Sphingomonadaceae	Sphingomonas
ff455197e5f668acf0c4aaee9bd0812f	Bacteria	Proteobacteria	Alphaproteobacteria	Rhizobiales	Xanthobacteraceae	unidentified
0099c31c5ff13e77bd7f24181569a0c3	Bacteria	Actinobacteriota	Actinobacteria	Streptosporangiales	Thermomonosporaceae	Actinomadura
29da9270873b4a8b1231d3334320bdda	Bacteria	Proteobacteria	Alphaproteobacteria	Sphingomonadales	Sphingomonadaceae	Sphingomonas
ada5686a0e6ee78724002a5a6ffa1648	Bacteria	Acidobacteriota	Acidobacteriae	Bryobacterales	Bryobacteraceae	Bryobacter
a3f70e47cd4bc00978d920451eb86c53	Bacteria	Bacteroidota	Bacteroidia	Sphingobacteriales	Sphingobacteriaceae	Mucilaginibacter
ed89598c59ee717abc7cb7c34ee6d46e	Bacteria	Proteobacteria	Gammaproteobacteria	Burkholderiales	Comamonadaceae	unidentified
f08d0fd9ad1e4b162951ea7d94490575	Bacteria	Proteobacteria	Gammaproteobacteria	Burkholderiales	Burkholderiaceae	Pandoraea	Burkholderia_sp.
092bacf5f91cef5497e56fb47e12584c	Bacteria	Proteobacteria	Alphaproteobacteria	Sphingomonadales	Sphingomonadaceae	Sphingomonas
7e98182c05605c02e4226b273c6287b9	Bacteria	unidentified	unidentified	unidentified	unidentified	unidentified
085ceeee7febc11f4eec3015045af796	Bacteria	Proteobacteria	Alphaproteobacteria	Rhizobiales	Beijerinckiaceae	unidentified
86ae6cd5b0b00e4b85c30079011d5427	Bacteria	Bacteroidota	Bacteroidia	Sphingobacteriales	Sphingobacteriaceae	Mucilaginibacter	uncultured_soil
9535c983a277617493e3cf0281600b29	Bacteria	Acidobacteriota	Acidobacteriae	Subgroup_2	Subgroup_2	Subgroup_2	uncultured_bacterium
5e3e1741ea746d6d33aa29dd4c8a2009	Bacteria	Actinobacteriota	Acidimicrobiia	unidentified	unidentified	unidentified
497494cad3d0c815ff1e890b40b19412	Bacteria	Actinobacteriota	Actinobacteria	Frankiales	Acidothermaceae	Acidothermus	uncultured_soil
e0bc3037aa5919430efde417fd387373	Bacteria	Proteobacteria	Alphaproteobacteria	Acetobacterales	Acetobacteraceae	unidentified
b7192a8ee82ddaa653537e73df72f478	Bacteria	Proteobacteria	Alphaproteobacteria	Acetobacterales	Acetobacteraceae	Acidiphilium	uncultured_bacterium
f0fb99c33e7969eb059f5752afd01526	Bacteria	Proteobacteria	Alphaproteobacteria	Sphingomonadales	Sphingomonadaceae	Sphingomonas
1b7103c05e7ae2229e9057cf98fb2ed7	Bacteria	Proteobacteria	Alphaproteobacteria	Sphingomonadales	Sphingomonadaceae	Sphingomonas
94191a1cd50b576ccb1b54505c823a55	Bacteria	Bacteroidota	Bacteroidia	Sphingobacteriales	Sphingobacteriaceae	Mucilaginibacter
74e867527011b7e4476af83ddb6a4b59	Bacteria	Bacteroidota	Bacteroidia	Cytophagales	Spirosomaceae	Spirosoma	Spirosoma_radiotolerans
73a653af0895d870f673c25b08e0836e	Bacteria	Bacteroidota	Bacteroidia	Cytophagales	Hymenobacteraceae	Hymenobacter	Hymenobacter_marinus
e65c2dbc25f5b4f895066393662af987	Bacteria	unidentified	unidentified	unidentified	unidentified	unidentified
17e29ff4de8962fab19276e96659b88b	Bacteria	Proteobacteria	Alphaproteobacteria	Sphingomonadales	Sphingomonadaceae	unidentified
44cff5628071b5cf710cbc9803da9168	Bacteria	Acidobacteriota	Acidobacteriae	Acidobacteriales	unidentified	unidentified	uncultured_forest
059b02b388eea767572c7ea1a8bed0a3	Bacteria	Proteobacteria	Alphaproteobacteria	Caedibacterales	Caedibacteraceae	Caedibacter	uncultured_bacterium
f80d56817da1e7c6646c20766681b65b	Bacteria	Proteobacteria	Gammaproteobacteria	KF-JG30-C25	KF-JG30-C25	KF-JG30-C25	uncultured_gamma
1db12435f8cbe379847c689154b3d61d	Bacteria	Bacteroidota	Bacteroidia	Chitinophagales	Chitinophagaceae	Puia
41c82390e51f2c62656d67fe2b7564f8	Bacteria	Actinobacteriota	Actinobacteria	Corynebacteriales	Mycobacteriaceae	Mycobacterium
2ac35c7e32188185aca38d8fe81938ab	Bacteria	Gemmatimonadota	Gemmatimonadetes	Gemmatimonadales	Gemmatimonadaceae	Gemmatimonas	uncultured_bacterium
112aee5a60d8535cf865ded9d87e9637	Bacteria	Acidobacteriota	Acidobacteriae	Acidobacteriales	Acidobacteriaceae_(Subgroup_1)	Granulicella	uncultured_Acidobacteria
0649da7b67156aed2b87a455e44c6a3c	Bacteria	Proteobacteria	Gammaproteobacteria	Burkholderiales	Oxalobacteraceae	Collimonas
a3a412f6e359f19a17ea948483b42af5	Bacteria	Acidobacteriota	Acidobacteriae	Acidobacteriales	Acidobacteriaceae_(Subgroup_1)	Edaphobacter
2ad1d8060211283d4fe5f42d13b38dff	Bacteria	Actinobacteriota	Thermoleophilia	Solirubrobacterales	Solirubrobacteraceae	unidentified	uncultured_bacterium
bdcbc6ac8d1a54d87cc3d0279a276e31	Bacteria	Actinobacteriota	Actinobacteria	Frankiales	Frankiaceae	Jatrophihabitans
2b43775a571e7b6f4afa7ad4408a3c3b	Bacteria	Proteobacteria	Alphaproteobacteria	Acetobacterales	Acetobacteraceae	unidentified
77057844175f36fb4482ebf9f357e75c	Bacteria	Proteobacteria	Alphaproteobacteria	Caulobacterales	Caulobacteraceae	unidentified	uncultured_bacterium
724b1df46d383574c7168957d816f2bc	Bacteria	Proteobacteria	Gammaproteobacteria	Xanthomonadales	Xanthomonadaceae	unidentified
0ea5ca3aeff27479ff193ed7c77b8223	Bacteria	Proteobacteria	Alphaproteobacteria	Rhizobiales	Beijerinckiaceae	unidentified
ae6dbc3ddac4eadb32542e1c2848280d	Bacteria	Actinobacteriota	Actinobacteria	Frankiales	Acidothermaceae	Acidothermus
025bcd2f55bc951511311dc83bb8ecab	Bacteria	Myxococcota	Polyangia	Polyangiales	Polyangiaceae	Pajaroellobacter
5f51ee60fbd3dccc9c6b6445632e4042	Bacteria	Acidobacteriota	Acidobacteriae	Subgroup_2	Subgroup_2	Subgroup_2
638f2753f15cb26928155d169dcbe860	Bacteria	Proteobacteria	Alphaproteobacteria	Rhizobiales	Beijerinckiaceae	1174-901-12	uncultured_bacterium
7df7a67bcfcbcc9575687ba5cbb86a03	Bacteria	Proteobacteria	Alphaproteobacteria	Acetobacterales	Acetobacteraceae	Acidocella	uncultured_bacterium
4c51b22d9b11e913f9c8698482a497db	Bacteria	Armatimonadota	Armatimonadia	Armatimonadales	Armatimonadales	Armatimonadales	uncultured_soil
13414fb91f05bfc07539e632f33ee2d6	Bacteria	Proteobacteria	unidentified	unidentified	unidentified	unidentified
b66f527bfb7224a0042332314ed74337	Bacteria	Proteobacteria	Alphaproteobacteria	Caulobacterales	Caulobacteraceae	unidentified	Caulobacter_sp.
b36b1ae2161ca5039ec88db9edb3c872	Bacteria	Bacteroidota	Bacteroidia	Sphingobacteriales	Sphingobacteriaceae	Mucilaginibacter
2e135251af9bdb8b5376ac5b6969893b	Bacteria	Proteobacteria	Alphaproteobacteria	Rhizobiales	Beijerinckiaceae	1174-901-12	uncultured_bacterium
6c755b7193a2507c25f43343f73b7c70	Bacteria	RCP2-54	RCP2-54	RCP2-54	RCP2-54	RCP2-54	uncultured_bacterium
9e68814ff5c7be0da458d282eb1bdb90	Bacteria	Planctomycetota	Planctomycetes	Gemmatales	Gemmataceae	unidentified
2f7397fb1ec655ed6d8b5dd9faa2d28b	Bacteria	Planctomycetota	Planctomycetes	Isosphaerales	Isosphaeraceae	Tundrisphaera	uncultured_bacterium
d0ce736d6552d0cac4331567b4d408ea	Bacteria	Proteobacteria	Alphaproteobacteria	Sphingomonadales	Sphingomonadaceae	Polymorphobacter	Polymorphobacter_sp.
75a7bb51b5e99c6854c6b3839209b7b3	Bacteria	Proteobacteria	Alphaproteobacteria	Acetobacterales	Acetobacteraceae	Acidicaldus
b39c34e07e6f92d92a019ae9754bf4d0	Bacteria	Bacteroidota	Bacteroidia	Sphingobacteriales	Sphingobacteriaceae	Mucilaginibacter
3a7217f23664b9bb43650f737fdd7bc1	Bacteria	Bacteroidota	Bacteroidia	Cytophagales	Hymenobacteraceae	Hymenobacter	uncultured_bacterium
dee26b2618e889660f6aff47d9b4368d	Bacteria	Armatimonadota	Armatimonadia	Armatimonadales	Armatimonadales	Armatimonadales	uncultured_soil
3a734ff7fcfe5b86509b1568823bd7bd	Bacteria	Proteobacteria	Alphaproteobacteria	Acetobacterales	Acetobacteraceae	unidentified	uncultured_bacterium
fb2b99637162d5fc38ef85337228960a	Bacteria	Chloroflexi	Ktedonobacteria	Ktedonobacterales	Ktedonobacteraceae	JG30a-KF-32
8a0b2743ee2599729de39cdbbe4dec56	Bacteria	Proteobacteria	Alphaproteobacteria	Acetobacterales	Acetobacteraceae	unidentified
21a1a2e8413dffa3b2d6b91925184e6d	Bacteria	Proteobacteria	Alphaproteobacteria	Acetobacterales	Acetobacteraceae	unidentified	metagenome
bd2a383c89a3665210fac8c295efd9be	Bacteria	SAR324_clade(Marine_group_B)	SAR324_clade(Marine_group_B)	SAR324_clade(Marine_group_B)	SAR324_clade(Marine_group_B)	SAR324_clade(Marine_group_B)	uncultured_bacterium
473d8b36633d012b632789aae834097e	Bacteria	Actinobacteriota	Actinobacteria	Micrococcales	Dermacoccaceae	Allobranchiibius
04542d239f126288eedc2cbac2a16414	Bacteria	Proteobacteria	Alphaproteobacteria	Rhizobiales	Beijerinckiaceae	1174-901-12	uncultured_bacterium
6e3710dccde859e23e28629dfdbbeae0	Bacteria	Proteobacteria	Alphaproteobacteria	Acetobacterales	Acetobacteraceae	unidentified
4a6086b0d2aac9c15dcc4c55f3c38f79	Bacteria	Bacteroidota	Bacteroidia	Cytophagales	Hymenobacteraceae	Hymenobacter
9032e78709fccd62235ef467350c68ef	Bacteria	Verrucomicrobiota	Verrucomicrobiae	Pedosphaerales	Pedosphaeraceae	unidentified	uncultured_Verrucomicrobia
32157b3bb9080cd638e02ac3dd88d361	Bacteria	Proteobacteria	Gammaproteobacteria	Burkholderiales	Comamonadaceae	Rhizobacter
23e4bef11622bc852119b72044248bf4	Bacteria	Myxococcota	Polyangia	Polyangiales	Polyangiaceae	Pajaroellobacter
e1c6ad5094afb0edfe32f487c6b89b47	Bacteria	Proteobacteria	Alphaproteobacteria	Rhizobiales	Beijerinckiaceae	1174-901-12	uncultured_bacterium
9341b8bdaf26236af77e6e025b883bc2	Bacteria	Actinobacteriota	Actinobacteria	Frankiales	Nakamurellaceae	Nakamurella
46b0c7d8dadb5cbb6c70be8be041f767	Bacteria	Proteobacteria	Alphaproteobacteria	Rhizobiales	Beijerinckiaceae	unidentified
9182e26b9c744dfd70d242550b730acd	Bacteria	Acidobacteriota	Acidobacteriae	Solibacterales	Solibacteraceae	unidentified
a43ad7a83aaafe86f998c7a6374bc892	Bacteria	Bacteroidota	Bacteroidia	Cytophagales	Spirosomaceae	Spirosoma	uncultured_bacterium
9ef838fa62b54b6e1bf2696f33e9044b	Bacteria	Actinobacteriota	Actinobacteria	Frankiales	Frankiaceae	Jatrophihabitans
c55a9e2ea42915ef30790cded70a1007	Bacteria	Fusobacteriota	Fusobacteriia	Fusobacteriales	Leptotrichiaceae	unidentified	marine_metagenome
d77ea65f73238d1805ead5caa42a8f3d	Bacteria	Myxococcota	Myxococcia	Myxococcales	Myxococcaceae	P3OB-42	uncultured_bacterium
a5af83b5a6663bde1270194a3e575e3f	Bacteria	Planctomycetota	Planctomycetes	Isosphaerales	Isosphaeraceae	Aquisphaera
6a2fe216e3fe342b7989ea10ea901fef	Bacteria	Proteobacteria	Alphaproteobacteria	Acetobacterales	Acetobacteraceae	unidentified
ba5c843676330c595e2d600221168c34	Bacteria	Acidobacteriota	Acidobacteriae	Acidobacteriales	Acidobacteriaceae_(Subgroup_1)	Acidipila
1d368ed5ba28ee94f55589ba87e96910	Bacteria	Bdellovibrionota	Bdellovibrionia	Bdellovibrionales	Bdellovibrionaceae	Bdellovibrio	uncultured_bacterium
df6279ce75d8e247243a420aecb54493	Bacteria	Myxococcota	Polyangia	Haliangiales	Haliangiaceae	Haliangium
05cf115658ff90ae7851c3dba3fc8354	Bacteria	Proteobacteria	Alphaproteobacteria	Acetobacterales	Acetobacteraceae	unidentified
1e8f3fb2bb60e8e68bbd76f33784be09	Bacteria	Proteobacteria	Alphaproteobacteria	Caulobacterales	Caulobacteraceae	unidentified	uncultured_bacterium
08aaf64d9f5688f551eff80b5626d7ed	Bacteria	Proteobacteria	Alphaproteobacteria	Caulobacterales	Caulobacteraceae	unidentified
a1fb00018acd0073c1175de639d3c7a1	Bacteria	Actinobacteriota	Actinobacteria	Frankiales	Acidothermaceae	Acidothermus	uncultured_actinobacterium
1e1388ae605f95eb1dad7ce646b35d37	Bacteria	unidentified	unidentified	unidentified	unidentified	unidentified
fe915c664b20018f75909b328ecb2c38	Bacteria	Verrucomicrobiota	Chlamydiae	Chlamydiales	unidentified	unidentified
922e34a96308713a02bfbfc34ee97d2e	Bacteria	Proteobacteria	Gammaproteobacteria	Xanthomonadales	Rhodanobacteraceae	Dyella
500794c6e77b9f9f03c3168b168a3206	Bacteria	Proteobacteria	Alphaproteobacteria	Acetobacterales	Acetobacteraceae	Acidisoma
f32490b8845851fe9be12251653f85f3	Bacteria	Actinobacteriota	Actinobacteria	Micrococcales	Microbacteriaceae	unidentified
747f5947c9bf8b56e76e524e5506ce8c	Bacteria	Acidobacteriota	Acidobacteriae	Acidobacteriales	Acidobacteriaceae_(Subgroup_1)	Bryocella	uncultured_bacterium
884b5873311ce094c6acb592b476aca8	Bacteria	Acidobacteriota	Vicinamibacteria	Vicinamibacterales	unidentified	unidentified	uncultured_Acidobacteria
f63c2827b8f629f656a5d5aca81b8794	Bacteria	Proteobacteria	Alphaproteobacteria	Sphingomonadales	Sphingomonadaceae	Sphingomonas
40d5b3327ba874c6785c575ec188d54f	Bacteria	Actinobacteriota	Actinobacteria	Frankiales	Frankiaceae	Jatrophihabitans	Jatrophihabitans_sp.
9c50a89506e62138cf161f171f10a1d4	Bacteria	Acidobacteriota	Acidobacteriae	Acidobacteriales	Acidobacteriaceae_(Subgroup_1)	Granulicella
643c3b515aea5e84bd67cdc93a648ecb	Bacteria	Acidobacteriota	Acidobacteriae	Acidobacteriales	Acidobacteriaceae_(Subgroup_1)	unidentified
7acd7acc6020866851e48f4c8ab7cda7	Bacteria	Chloroflexi	Ktedonobacteria	Ktedonobacterales	Ktedonobacteraceae	HSB_OF53-F07
9aaaf9fa09d4e73469b9d9b770b86213	Bacteria	Proteobacteria	Alphaproteobacteria	Acetobacterales	Acetobacteraceae	unidentified
027d056c00fe01b5a596c79f4ce9b91e	Bacteria	Planctomycetota	Planctomycetes	Isosphaerales	Isosphaeraceae	Tundrisphaera	uncultured_bacterium
810eae376948f02d5503f5f3fed8cbb0	Bacteria	Bacteroidota	Bacteroidia	Sphingobacteriales	Sphingobacteriaceae	unidentified
1b9123f5b28e795eec7c9fac313296a8	Bacteria	Myxococcota	Polyangia	Haliangiales	Haliangiaceae	Haliangium
9574e629264838eb1034d2eefc5feab8	Bacteria	Proteobacteria	Alphaproteobacteria	Acetobacterales	Acetobacteraceae	Acidiphilium	uncultured_Alphaproteobacteria
2393ace9b1cc38db9d01fbe354f1a381	Bacteria	Acidobacteriota	Thermoanaerobaculia	Thermoanaerobaculales	Thermoanaerobaculaceae	Subgroup_10	uncultured_soil
5ca5c1fffeb646cd9172276497fdbd66	Bacteria	Deinococcota	Deinococci	Deinococcales	Deinococcaceae	Deinococcus
8cdc331150767c038d657e9e137994a8	Bacteria	Actinobacteriota	Acidimicrobiia	Microtrichales	unidentified	unidentified
d352fcb466ee26bf8076186bc310b8d2	Bacteria	Actinobacteriota	Actinobacteria	Frankiales	Nakamurellaceae	Nakamurella
4b4c8f429192f8b9867f902fd716d43f	Bacteria	Proteobacteria	Gammaproteobacteria	Burkholderiales	Comamonadaceae	unidentified
8fc29f8f62a6dcd4b46977a3a7b0ff60	Bacteria	Proteobacteria	Gammaproteobacteria	Enterobacterales	unidentified	unidentified
eb28b1a40981d38e6a0aab251174dae1	Bacteria	Actinobacteriota	Actinobacteria	Kineosporiales	Kineosporiaceae	Kineosporia
9c4201a715be0175110dd9f82942cc73	Bacteria	Proteobacteria	Alphaproteobacteria	Acetobacterales	Acetobacteraceae	unidentified
26bfd19e528aa9b92a46b80d34c27fdf	Bacteria	Acidobacteriota	Acidobacteriae	Acidobacteriales	Acidobacteriaceae_(Subgroup_1)	Granulicella	uncultured_Acidobacteria
fab36fed8422b57daf15bfeaa047aa5b	Bacteria	Proteobacteria	Alphaproteobacteria	Rhizobiales	Beijerinckiaceae	1174-901-12
f749490c7dac0987440c2bcb4750bd84	Bacteria	Proteobacteria	Alphaproteobacteria	Caulobacterales	Caulobacteraceae	unidentified	uncultured_bacterium
a4cd5628b063dff876a418eb0ed4eace	Bacteria	Proteobacteria	Alphaproteobacteria	Acetobacterales	Acetobacteraceae	Acidiphilium	uncultured_bacterium
16868e7a9c96e40e39700d6579a08869	Bacteria	Proteobacteria	Alphaproteobacteria	Sphingomonadales	Sphingomonadaceae	Polymorphobacter	Polymorphobacter_sp.
5fc3cc42dde2a124813e0c26d13333c2	Bacteria	Proteobacteria	Gammaproteobacteria	Burkholderiales	Comamonadaceae	unidentified
a5051e5fa45b2bb7fd4990c9dc92d924	Bacteria	Proteobacteria	Alphaproteobacteria	Acetobacterales	Acetobacteraceae	Acidiphilium	uncultured_bacterium
722d03b8948515e36b847bdbef82cbf0	Bacteria	Verrucomicrobiota	Verrucomicrobiae	Chthoniobacterales	Chthoniobacteraceae	LD29	uncultured_bacterium
c96e0695dc30980ec2e0ecd99b546420	Bacteria	RCP2-54	RCP2-54	RCP2-54	RCP2-54	RCP2-54	uncultured_Syntrophobacterales
c182a3bc60f96e32ae63cc589844639e	Bacteria	Bacteroidota	Bacteroidia	Sphingobacteriales	Sphingobacteriaceae	Mucilaginibacter	uncultured_Mucilaginibacter
8cc92a17f049c226b3da5af42a046922	Bacteria	SAR324_clade(Marine_group_B)	SAR324_clade(Marine_group_B)	SAR324_clade(Marine_group_B)	SAR324_clade(Marine_group_B)	SAR324_clade(Marine_group_B)
68b1fec0a761403564c6fd705930e40f	Bacteria	Proteobacteria	Alphaproteobacteria	Acetobacterales	Acetobacteraceae	Acidiphilium
09003eff5347290a89d151cd3ac9956c	Bacteria	Bacteroidota	Bacteroidia	Cytophagales	Hymenobacteraceae	Hymenobacter
104535b2f1897cf3d3f92dfef00b49cf	Bacteria	Proteobacteria	Gammaproteobacteria	JG36-TzT-191	JG36-TzT-191	JG36-TzT-191
0a4eaf7f1887440a5f6b33db268510fa	Bacteria	Planctomycetota	Planctomycetes	Pirellulales	Pirellulaceae	unidentified
0fec40be1479fe9498c413b90d5b37f4	Bacteria	Proteobacteria	Alphaproteobacteria	Azospirillales	Inquilinaceae	Inquilinus
f45a5128172d3967473327bc656b4126	Bacteria	Proteobacteria	Alphaproteobacteria	Sphingomonadales	Sphingomonadaceae	Sphingomonas
0a9d3b2ff62ff98d5ff7a88c0eac18ea	Bacteria	Actinobacteriota	Thermoleophilia	Solirubrobacterales	Solirubrobacteraceae	Conexibacter	uncultured_Actinomycetales
8807bb9eab0bca9ba3347e477479bc6f	Bacteria	Acidobacteriota	Acidobacteriae	Acidobacteriales	Acidobacteriaceae_(Subgroup_1)	Granulicella
f49572d10e38b6887239c8c625516008	Bacteria	Bacteroidota	Bacteroidia	Sphingobacteriales	Sphingobacteriaceae	Mucilaginibacter	Mucilaginibacter_sp.
3d84a00b7035d355788fc0a2e0cecad0	Bacteria	Proteobacteria	Alphaproteobacteria	Rickettsiales	Rickettsiaceae	unidentified
31c04e45ba530ebcc8218e459b94504e	Bacteria	Myxococcota	Myxococcia	Myxococcales	Myxococcaceae	P3OB-42	uncultured_bacterium
762dfe428c8566d957ff98d222402447	Bacteria	Bacteroidota	Bacteroidia	Cytophagales	Hymenobacteraceae	Hymenobacter	Hymenobacter_marinus
3898f220e33604ce5c85e6f91377c9a1	Bacteria	Proteobacteria	Alphaproteobacteria	Elsterales	unidentified	unidentified
64fcbc91136a6d6bd8447e184c5fb7bf	Bacteria	Proteobacteria	Alphaproteobacteria	Sphingomonadales	Sphingomonadaceae	Sphingomonas
04201b1007f6ac2b47d78f5d6ba46725	Bacteria	Bacteroidota	Bacteroidia	Cytophagales	Hymenobacteraceae	Hymenobacter	uncultured_bacterium
9473de75208d81fdb2a2da7fb58b166a	Bacteria	Proteobacteria	Alphaproteobacteria	Caulobacterales	Caulobacteraceae	unidentified
a76cf67db0ac54b64c8a515c2825f3de	Bacteria	Proteobacteria	Alphaproteobacteria	Acetobacterales	Acetobacteraceae	unidentified
478cb48a11d2ee43a3387d81d94f48d7	Bacteria	Proteobacteria	Alphaproteobacteria	Rhizobiales	Xanthobacteraceae	unidentified
df6eca6d40595fa261bef410b75af8fb	Bacteria	unidentified	unidentified	unidentified	unidentified	unidentified
e4c48eaa5ae85c40d7bd2faaaacf9599	Bacteria	Verrucomicrobiota	Verrucomicrobiae	Chthoniobacterales	Chthoniobacteraceae	LD29	uncultured_bacterium
b48b63a83c387c6eac076039e79cee76	Bacteria	Proteobacteria	Alphaproteobacteria	Rhizobiales	Beijerinckiaceae	1174-901-12	uncultured_bacterium
5061668e8a6c6d189cef89671979f29f	Bacteria	Verrucomicrobiota	Chlamydiae	Chlamydiales	Simkaniaceae	unidentified
91e607d6941326d5d9e917d3ea47f18c	Bacteria	Proteobacteria	Alphaproteobacteria	Sphingomonadales	Sphingomonadaceae	Sphingomonas
d26160326aa95ae3bf4bbdd114cb9e7e	Bacteria	Actinobacteriota	Actinobacteria	Frankiales	Acidothermaceae	Acidothermus
7a25bcfd3f55791aa3bd1e2adab62550	Bacteria	unidentified	unidentified	unidentified	unidentified	unidentified
90194a4fb407ccc618f67c53e79d9b36	Bacteria	Acidobacteriota	Acidobacteriae	Subgroup_2	Subgroup_2	Subgroup_2	uncultured_Acidobacteria
632ef94da74307e2c56b17cccaa01305	Bacteria	Actinobacteriota	Actinobacteria	Frankiales	Frankiaceae	Jatrophihabitans	Jatrophihabitans_sp.
10e5bb087616cbcc9d064364f168427c	Bacteria	Proteobacteria	Alphaproteobacteria	Sphingomonadales	Sphingomonadaceae	Sphingomonas
ade04fd51fe2a7ea6a5de7be6c690573	Bacteria	Proteobacteria	Gammaproteobacteria	JG36-TzT-191	JG36-TzT-191	JG36-TzT-191	uncultured_proteobacterium
20ef2e1ec3e2718e7191e60225b12c24	Bacteria	Bacteroidota	Bacteroidia	Cytophagales	Hymenobacteraceae	Hymenobacter	uncultured_bacterium
0af5d23276d53cc7204fefc1c52b35e6	Bacteria	Myxococcota	Myxococcia	Myxococcales	Myxococcaceae	P3OB-42	uncultured_bacterium
22d8750c2583f0ebc95892af07944dd6	Bacteria	Proteobacteria	Alphaproteobacteria	Acetobacterales	Acetobacteraceae	unidentified
18d06900292387ae3bd0b5eb26d2aa64	Bacteria	Actinobacteriota	Actinobacteria	Frankiales	Frankiaceae	Jatrophihabitans	uncultured_bacterium
397b2f8e42f9fa4f7e37216716ebfcfe	Bacteria	Proteobacteria	Alphaproteobacteria	Rhizobiales	Beijerinckiaceae	Methylobacterium-Methylorubrum
5fccfd623e685ed174c4cf98730cada5	Bacteria	Acidobacteriota	Acidobacteriae	Acidobacteriales	unidentified	unidentified	uncultured_bacterium
cbd25e4606f401feaf8b3dfc4a3a1648	Bacteria	Acidobacteriota	Acidobacteriae	Acidobacteriales	Acidobacteriaceae_(Subgroup_1)	Granulicella
759e8a731fbe058b11f4b8270591d8e6	Bacteria	Actinobacteriota	Actinobacteria	Frankiales	Acidothermaceae	Acidothermus	uncultured_soil
fd792be78de926c2c68c18ed530302f0	Bacteria	unidentified	unidentified	unidentified	unidentified	unidentified
30a4fc5f361c0c862832d64cbc911a35	Bacteria	Bacteroidota	Bacteroidia	Cytophagales	Hymenobacteraceae	Hymenobacter	uncultured_bacterium
dd070aa4a7da33679f1038d652140369	Bacteria	Actinobacteriota	Actinobacteria	Frankiales	Frankiaceae	Jatrophihabitans
b21a32889a0c88467646d3032771ac51	Bacteria	Bacteroidota	Bacteroidia	Sphingobacteriales	KD3-93	KD3-93	uncultured_bacterium
31e15e64c03b448bc198a28b085a813a	Bacteria	Proteobacteria	Alphaproteobacteria	Elsterales	unidentified	unidentified	uncultured_bacterium
ed20cdef613605a9d1fe98d8005e91fa	Bacteria	Verrucomicrobiota	Verrucomicrobiae	Chthoniobacterales	Chthoniobacteraceae	Chthoniobacter	uncultured_bacterium
1da5fc540cecb6ab04f3bc3c523d8a80	Bacteria	Armatimonadota	Armatimonadia	Armatimonadales	Armatimonadales	Armatimonadales
52d0c055d805df6057fe01e8fc26730c	Bacteria	Actinobacteriota	Thermoleophilia	Solirubrobacterales	Solirubrobacteraceae	unidentified
8ca0bed40af594dbea0deeb33ba172c1	Bacteria	Acidobacteriota	Acidobacteriae	Solibacterales	Solibacteraceae	unidentified
2f97728f99cf8d71eb750adb6f497d66	Bacteria	Proteobacteria	Alphaproteobacteria	Acetobacterales	Acetobacteraceae	unidentified
4431cc0643ba099dfe23a8b8d2e40728	Bacteria	Bacteroidota	Bacteroidia	Cytophagales	Hymenobacteraceae	Hymenobacter	uncultured_bacterium
19429193febc2a323aef3fa7e9dfe62d	Bacteria	Proteobacteria	Gammaproteobacteria	Burkholderiales	Oxalobacteraceae	Massilia
e6e4840773a3615289de4901c25dbdf6	Bacteria	Proteobacteria	Alphaproteobacteria	Caulobacterales	Caulobacteraceae	Asticcacaulis
6c1dae047791b2f668437269ccd760c1	Bacteria	Proteobacteria	Alphaproteobacteria	Acetobacterales	Acetobacteraceae	unidentified	uncultured_bacterium
e8e2162c0a6b45ff53549096c31c8bff	Bacteria	Proteobacteria	Alphaproteobacteria	Acetobacterales	Acetobacteraceae	unidentified
fd3b35179578688ec0f77b52bab1f7eb	Bacteria	Proteobacteria	Alphaproteobacteria	Acetobacterales	Acetobacteraceae	Acidiphilium	uncultured_bacterium
12812fe90bf4901c315830e202164f00	Bacteria	Proteobacteria	Alphaproteobacteria	Acetobacterales	Acetobacteraceae	Acidiphilium	uncultured_Alphaproteobacteria
2a020a789b1d396753ff20aa5d4263b2	Bacteria	Acidobacteriota	Acidobacteriae	Acidobacteriales	Acidobacteriaceae_(Subgroup_1)	Granulicella	uncultured_Acidobacteria
a5426845e5f3e772778f66e2ce9a47d1	Bacteria	Acidobacteriota	Acidobacteriae	Acidobacteriales	Acidobacteriaceae_(Subgroup_1)	Edaphobacter	Edaphobacter_sp.
977256bc8c9f30c5439e11bd7f2a3a24	Bacteria	Proteobacteria	Alphaproteobacteria	Acetobacterales	Acetobacteraceae	unidentified
b1dde0ed7ab1f036845b5643cfaa699e	Bacteria	Actinobacteriota	Actinobacteria	Kineosporiales	Kineosporiaceae	Kineococcus
c41a89dc1c7374fd7f57abc90cc6ab4f	Bacteria	Proteobacteria	Alphaproteobacteria	Micropepsales	Micropepsaceae	unidentified	metagenome
39d13ce2cfe5a8149e5fd31a80f5e766	Bacteria	Proteobacteria	Alphaproteobacteria	Rhizobiales	Beijerinckiaceae	1174-901-12	uncultured_bacterium
12720ccaf01129d56eee9eb9dfdd4275	Bacteria	Proteobacteria	Alphaproteobacteria	Elsterales	unidentified	unidentified
62c42ad76b49094286cfc4314bdf03de	Bacteria	Actinobacteriota	Actinobacteria	Micrococcales	Microbacteriaceae	Amnibacterium
3a42e6fe8010c1844966e90572294c6a	Bacteria	Myxococcota	Myxococcia	Myxococcales	Myxococcaceae	P3OB-42	uncultured_bacterium
93c05a28818d4559756d1507029131c1	Bacteria	WPS-2	WPS-2	WPS-2	WPS-2	WPS-2	uncultured_Firmicutes
dbfb9423b2adef1d241e4110f3c3a5e4	Bacteria	unidentified	unidentified	unidentified	unidentified	unidentified
904fd4b77917c1697d191360fcd512b3	Bacteria	Bacteroidota	Bacteroidia	Cytophagales	Hymenobacteraceae	Hymenobacter	uncultured_bacterium
bc523d0ebfbaf30a93810286513e284d	Bacteria	Actinobacteriota	Actinobacteria	Pseudonocardiales	Pseudonocardiaceae	Pseudonocardia
e346304394254ede4dc0a3aad691f9a3	Bacteria	Bacteroidota	Bacteroidia	Sphingobacteriales	Sphingobacteriaceae	Mucilaginibacter
6f7fdad1419595b3bb1e5ceda289402b	Bacteria	Proteobacteria	Alphaproteobacteria	Sphingomonadales	Sphingomonadaceae	Sphingomonas
4348355a2a02060668dd05bf7eb5664b	Bacteria	Proteobacteria	Alphaproteobacteria	Acetobacterales	Acetobacteraceae	Acidocella
661ba07ab6853f514e2bca59bf8303af	Bacteria	Acidobacteriota	Acidobacteriae	Solibacterales	Solibacteraceae	unidentified	uncultured_bacterium
711423fba9c3a6a104c4a392669983fd	Bacteria	Acidobacteriota	Acidobacteriae	Acidobacteriales	Acidobacteriaceae_(Subgroup_1)	unidentified
c6a5452ef6c831e1cf7760db2fdc1a7b	Bacteria	Acidobacteriota	Acidobacteriae	Bryobacterales	Bryobacteraceae	Bryobacter
71fa2836044dc1991f87c4b5ce68ad47	Bacteria	Planctomycetota	Phycisphaerae	Tepidisphaerales	WD2101_soil_group	WD2101_soil_group	uncultured_bacterium
798600e2de34363c35d56da76c943603	Bacteria	Myxococcota	Polyangia	Polyangiales	Polyangiaceae	Pajaroellobacter
4a0b8568753f2d23a01678c97e3ddab2	Bacteria	Verrucomicrobiota	Verrucomicrobiae	Pedosphaerales	Pedosphaeraceae	Pedosphaeraceae	uncultured_bacterium
1fe5509e326901c2e2af3ac21cd66074	Bacteria	Verrucomicrobiota	Verrucomicrobiae	Chthoniobacterales	Chthoniobacteraceae	LD29	uncultured_bacterium
b52a0175b64b7fe42f3e82d03d5d8157	Bacteria	Planctomycetota	Planctomycetes	Isosphaerales	Isosphaeraceae	Tundrisphaera	uncultured_bacterium
51205c6935ea893b36bb2c0327953924	Bacteria	Planctomycetota	Planctomycetes	Isosphaerales	Isosphaeraceae	Tundrisphaera	uncultured_Singulisphaera
d972f1d7e6f8b89d0d52c73b996df3ca	Bacteria	Proteobacteria	unidentified	unidentified	unidentified	unidentified
d9986026f803b26da4262d453b3fd648	Bacteria	Acidobacteriota	Acidobacteriae	Acidobacteriales	Acidobacteriaceae_(Subgroup_1)	Granulicella	uncultured_Acidobacteria
f7c917658861fe1036524e04cf15a9c4	Bacteria	Proteobacteria	Alphaproteobacteria	Sphingomonadales	Sphingomonadaceae	unidentified
4df385038da1d076640b7c8749be4ae7	Bacteria	Proteobacteria	Alphaproteobacteria	Acetobacterales	Acetobacteraceae	unidentified
cab1487b6a5b9ddd74f4e8ff106a10f8	Bacteria	Proteobacteria	Alphaproteobacteria	Acetobacterales	Acetobacteraceae	unidentified
4da9036fd69a0fe8430f212b8f0e4a22	Bacteria	Proteobacteria	Alphaproteobacteria	Acetobacterales	Acetobacteraceae	unidentified	uncultured_bacterium
20781e8999bae2d816140219685d1b09	Bacteria	Proteobacteria	Alphaproteobacteria	Azospirillales	Inquilinaceae	Inquilinus
0c5a6ea29ed0fc80f8d52e20062f5260	Bacteria	Chloroflexi	AD3	AD3	AD3	AD3	uncultured_Chloroflexi
998c05be4fd85845ff0ba2c578c6726a	Bacteria	Acidobacteriota	Acidobacteriae	Solibacterales	Solibacteraceae	unidentified	uncultured_forest
0899aab4230b8c16c3f36bc9469f5dd5	Bacteria	Proteobacteria	Alphaproteobacteria	Sphingomonadales	Sphingomonadaceae	Sphingomonas
4645835fe524510a5465869187893927	Bacteria	Planctomycetota	Planctomycetes	Gemmatales	Gemmataceae	unidentified
eb0fc93316e9ec825848608808ccdaa5	Bacteria	Actinobacteriota	Thermoleophilia	Gaiellales	unidentified	unidentified
34ffa134aa620ce10a66c3c8aaf21b59	Bacteria	Proteobacteria	Alphaproteobacteria	Acetobacterales	Acetobacteraceae	Acidiphilium	uncultured_bacterium
182b329605548d2e9a3fa1c3c218070d	Bacteria	Proteobacteria	Gammaproteobacteria	Burkholderiales	Oxalobacteraceae	Massilia
2eba3b6265ed848050ad89fb76f96ff9	Bacteria	unidentified	unidentified	unidentified	unidentified	unidentified
a439bf9e0c352325f770843f6bc2db2e	Bacteria	Verrucomicrobiota	Verrucomicrobiae	Chthoniobacterales	Chthoniobacteraceae	LD29	uncultured_bacterium
25096f7596d1f53ecd29a9f4c8c58261	Bacteria	Proteobacteria	Alphaproteobacteria	Acetobacterales	Acetobacteraceae	Acidiphilium	uncultured_bacterium
b0b212aa1aa1998bc03e64b9d9048ffc	Bacteria	Actinobacteriota	Thermoleophilia	Solirubrobacterales	Solirubrobacteraceae	Conexibacter
d0b8513e69b54c185428d2cbb98cb7df	Bacteria	Acidobacteriota	Acidobacteriae	Acidobacteriales	Acidobacteriaceae_(Subgroup_1)	Bryocella	uncultured_bacterium
e3d1a54514419f8a7f598550833f964a	Bacteria	Proteobacteria	Alphaproteobacteria	Caulobacterales	Caulobacteraceae	unidentified	metagenome
7bc24555cd3333c54ec45def889b880d	Bacteria	Planctomycetota	Planctomycetes	Pirellulales	Pirellulaceae	unidentified
064b6ec110a2276ebc79fa679460bb9c	Bacteria	Planctomycetota	Planctomycetes	Gemmatales	Gemmataceae	unidentified
1e1aa5cce6c4876913153b9d0c00aa2e	Bacteria	Proteobacteria	Gammaproteobacteria	Burkholderiales	Oxalobacteraceae	unidentified
125eb21c6d8c2a344fcb7a6c31cfb510	Bacteria	Bacteroidota	Bacteroidia	Cytophagales	Hymenobacteraceae	Hymenobacter	uncultured_bacterium
cf3881e895db1447e6900658a748559f	Bacteria	Acidobacteriota	Acidobacteriae	Bryobacterales	Bryobacteraceae	Bryobacter
c3636e623bf4cb134b4315911e2f2553	Bacteria	Proteobacteria	Alphaproteobacteria	Acetobacterales	Acetobacteraceae	Acidiphilium	uncultured_bacterium
952afec3b18ae6f7b4fbf937969372a0	Bacteria	Acidobacteriota	Acidobacteriae	Acidobacteriales	Acidobacteriaceae_(Subgroup_1)	unidentified
1796dad4c568788619f8db9292c2c5c9	Bacteria	Proteobacteria	Alphaproteobacteria	Sphingomonadales	Sphingomonadaceae	unidentified
a7c17d45d266c3be47bfd54ca7e5e9de	Bacteria	Verrucomicrobiota	Verrucomicrobiae	Chthoniobacterales	Chthoniobacteraceae	LD29	uncultured_bacterium
bbce0f1b4fffbfa1890ccfb4a14d90c8	Bacteria	Acidobacteriota	Acidobacteriae	Acidobacteriales	Acidobacteriaceae_(Subgroup_1)	Granulicella	uncultured_Acidobacteria
45c6b134a4115e0584e95e6a7bce962b	Bacteria	Proteobacteria	Alphaproteobacteria	Caulobacterales	Caulobacteraceae	Phenylobacterium
65db950cf9123c065a9214a3ff8056b1	Bacteria	Bacteroidota	Bacteroidia	Cytophagales	Hymenobacteraceae	Hymenobacter	uncultured_bacterium
0b26e636ecddb0f122415b2e36c73380	Bacteria	Bacteroidota	Bacteroidia	Sphingobacteriales	Sphingobacteriaceae	Mucilaginibacter
9455e2579942a7c6820e1278073801fe	Bacteria	Bdellovibrionota	Oligoflexia	0319-6G20	0319-6G20	0319-6G20	uncultured_bacterium
6a2dd14044957450a56e7aa9d11f895d	Bacteria	Planctomycetota	BD7-11	BD7-11	BD7-11	BD7-11	uncultured_bacterium
430eec72df8e319e1d5a1c7a14a8ca35	Bacteria	Actinobacteriota	Actinobacteria	Frankiales	Frankiaceae	Frankia	uncultured_bacterium
0949b9cd449cbbc03a237df197e7bb8f	Bacteria	Verrucomicrobiota	Verrucomicrobiae	Chthoniobacterales	Chthoniobacteraceae	LD29	uncultured_bacterium
19c53ec0e3fb2b8472727c0c3681aa42	Bacteria	Myxococcota	Polyangia	Polyangiales	Polyangiaceae	Pajaroellobacter	uncultured_bacterium
93b9a99de2f0292098a4ad6f1046cbd5	Bacteria	Actinobacteriota	Actinobacteria	Frankiales	unidentified	unidentified
32b4a871d77612b3828137de4484c485	Bacteria	Proteobacteria	Alphaproteobacteria	Acetobacterales	Acetobacteraceae	unidentified
fa2a5d6e732367697ce25a72cf99611e	Bacteria	Actinobacteriota	Acidimicrobiia	IMCC26256	IMCC26256	IMCC26256	actinobacterium_BGR
2a1e62f6c1fd3b741d66b4a917efbcbb	Bacteria	Verrucomicrobiota	Verrucomicrobiae	Methylacidiphilales	Methylacidiphilaceae	unidentified	uncultured_bacterium
cbc85a467cf5140dd07d9a0f95b59b2a	Bacteria	Proteobacteria	Alphaproteobacteria	Acetobacterales	Acetobacteraceae	Endobacter	uncultured_bacterium
82b233eb3fdd5b5cd6b9a680485d5668	Bacteria	Verrucomicrobiota	Verrucomicrobiae	Chthoniobacterales	Chthoniobacteraceae	LD29	uncultured_bacterium
49a384950a3e2e4fdaa4fe82e7b99e92	Bacteria	Bacteroidota	Bacteroidia	Cytophagales	Hymenobacteraceae	Hymenobacter
60ecd2559d8e8cdd1226aab6b52bdffd	Bacteria	Acidobacteriota	Acidobacteriae	Acidobacteriales	Acidobacteriaceae_(Subgroup_1)	Bryocella	uncultured_bacterium
68cd8127e09986bdfe903b85578fee7d	Bacteria	Actinobacteriota	Actinobacteria	Pseudonocardiales	Pseudonocardiaceae	Crossiella	uncultured_bacterium
9bb8946e8c0f9827814e579ca9177ffa	Bacteria	Proteobacteria	Alphaproteobacteria	Acetobacterales	Acetobacteraceae	unidentified
ff9abbc7ee1e133c52059b3b42d4a9fb	Bacteria	Bacteroidota	Bacteroidia	Cytophagales	Spirosomaceae	Spirosoma
f2e6a81009e415fd88959f7018563ec1	Bacteria	Proteobacteria	Gammaproteobacteria	unidentified	unidentified	unidentified
4b107d19be2fa84789b69c403ae0f513	Bacteria	unidentified	unidentified	unidentified	unidentified	unidentified
42dbfc7efc1a3d5d45e5f12939dd1961	Bacteria	Proteobacteria	Alphaproteobacteria	Acetobacterales	Acetobacteraceae	unidentified	bacterium_enrichment
dd48e231c57079b8c4441a3d9f0afa30	Bacteria	Acidobacteriota	Acidobacteriae	Acidobacteriales	Acidobacteriaceae_(Subgroup_1)	Granulicella
b549940afa4b483f9b571212bc8954f9	Bacteria	Bacteroidota	Bacteroidia	Chitinophagales	Chitinophagaceae	Puia	uncultured_bacterium
cf060184794d92659263ad2f9b014be7	Bacteria	Bdellovibrionota	Oligoflexia	0319-6G20	0319-6G20	0319-6G20	uncultured_Bacteriovorax
3b3e0e8b9305020322078208b7643cde	Bacteria	Myxococcota	Polyangia	Polyangiales	Polyangiaceae	Pajaroellobacter	uncultured_bacterium
38869a16b153548964d58c1eeb1bb64f	Bacteria	Proteobacteria	Alphaproteobacteria	Acetobacterales	Acetobacteraceae	Acidiphilium	uncultured_bacterium
cd81cf2e9cf49ed204a338825c537fb3	Bacteria	Verrucomicrobiota	Verrucomicrobiae	Methylacidiphilales	Methylacidiphilaceae	unidentified	uncultured_bacterium
3dfb36b333a2ddd1040ef0c6021b1f16	Bacteria	Actinobacteriota	Actinobacteria	Kineosporiales	Kineosporiaceae	unidentified
9d9d6439281f3830850d6bfebc013818	Bacteria	Acidobacteriota	Acidobacteriae	Acidobacteriales	Acidobacteriaceae_(Subgroup_1)	Granulicella	Granulicella_paludicola
e984c90024461c97d5776280428b2a9f	Bacteria	Proteobacteria	Alphaproteobacteria	Rhizobiales	Beijerinckiaceae	1174-901-12	uncultured_Rhizobiales
3759f4324ae98644cdfe7ef53d9f49a3	Bacteria	Proteobacteria	Alphaproteobacteria	Azospirillales	Inquilinaceae	Inquilinus	uncultured_eubacterium
63be725a4cc5d06de9b6a98167c4ef46	Bacteria	Verrucomicrobiota	Verrucomicrobiae	Chthoniobacterales	Xiphinematobacteraceae	unidentified	uncultured_Verrucomicrobia
20ff46108fc5a173b0ece623e161a42d	Bacteria	Proteobacteria	unidentified	unidentified	unidentified	unidentified
efbe1f58b1e2984ddc53a64f047d94ff	Bacteria	Proteobacteria	Gammaproteobacteria	Burkholderiales	Oxalobacteraceae	Janthinobacterium
9e795965e86edb592b26238c5fa68db7	Bacteria	Proteobacteria	Alphaproteobacteria	Rhizobiales	Xanthobacteraceae	unidentified	uncultured_bacterium
1ac36550bf7bc22a5372bdf4c18e9692	Bacteria	Acidobacteriota	Acidobacteriae	Acidobacteriales	Acidobacteriaceae_(Subgroup_1)	Granulicella
fec897381d27796e074c6c9b05a1de93	Bacteria	Proteobacteria	Alphaproteobacteria	Caulobacterales	Caulobacteraceae	Phenylobacterium
a73a4094b700af833e0843c22cb804be	Bacteria	Acidobacteriota	Acidobacteriae	Bryobacterales	Bryobacteraceae	Bryobacter
e864ccdd9d629b1eecba12411497ee7e	Bacteria	Armatimonadota	Armatimonadia	Armatimonadales	Armatimonadales	Armatimonadales	uncultured_bacterium
b8b18b7f8cdf065520041bca097dc3f7	Bacteria	Proteobacteria	Alphaproteobacteria	Acetobacterales	Acetobacteraceae	unidentified
013cef4544821829b4c749c77a424bc6	Bacteria	Proteobacteria	unidentified	unidentified	unidentified	unidentified
ed039cbff88ddc9dbed020e880caaea0	Bacteria	Proteobacteria	Alphaproteobacteria	Rhizobiales	Beijerinckiaceae	unidentified
4be41b74fe0ffd7de717f3ce9d55fa29	Bacteria	Proteobacteria	Alphaproteobacteria	Micavibrionales	Micavibrionaceae	unidentified	uncultured_Alphaproteobacteria
83f01ce21031a408f4ba5078928ec128	Bacteria	Actinobacteriota	Thermoleophilia	Gaiellales	unidentified	unidentified
75dfc06b1f808a9bbbd2c97be8875fdc	Bacteria	Proteobacteria	Alphaproteobacteria	Acetobacterales	Acetobacteraceae	Endobacter	uncultured_bacterium
dab1160ee7a4ecf9945086ff09f99528	Bacteria	Proteobacteria	Gammaproteobacteria	Burkholderiales	Comamonadaceae	unidentified
4a698f1e3d083ae88b530a818ef154c2	Bacteria	Acidobacteriota	Acidobacteriae	Bryobacterales	Bryobacteraceae	Bryobacter	uncultured_bacterium
cb79c77fdf656028b881809d186853b3	Bacteria	Actinobacteriota	Thermoleophilia	Gaiellales	unidentified	unidentified	uncultured_soil
aa303d045d102423eb22fce2c6cfff4f	Bacteria	Proteobacteria	Alphaproteobacteria	Azospirillales	Inquilinaceae	Inquilinus
3c9d57f7cf1b09ba0058dca59c493f2b	Bacteria	Proteobacteria	Alphaproteobacteria	Rhizobiales	Beijerinckiaceae	1174-901-12
3e6363433d95b54a16e9ef12d8aaa63a	Bacteria	Proteobacteria	Gammaproteobacteria	Burkholderiales	Oxalobacteraceae	Massilia
1ade263da81bd8f7bede30678cd7e24d	Bacteria	Proteobacteria	Alphaproteobacteria	Micropepsales	Micropepsaceae	unidentified
2a071af67ec43b7126e8c362bec6e8ae	Bacteria	Bacteroidota	Bacteroidia	Cytophagales	Microscillaceae	unidentified
4e26728cd583b42caa5683f5b728f9c5	Bacteria	Proteobacteria	Alphaproteobacteria	Rhizobiales	Beijerinckiaceae	1174-901-12
0c64f7a275d089a2264b73e55cba001f	Bacteria	Planctomycetota	Phycisphaerae	Tepidisphaerales	WD2101_soil_group	WD2101_soil_group	uncultured_bacterium
80140d2f87db1a8f306eb9f9fcf5cb18	Bacteria	Bacteroidota	Bacteroidia	Cytophagales	Spirosomaceae	Huanghella	Huanghella_arctica
5a423ef515d4a9a3914a1e4b00dbf6f3	Bacteria	Armatimonadota	Armatimonadia	Armatimonadales	Armatimonadales	Armatimonadales	uncultured_bacterium
2717d8b813ca6cefbe2390797ba22406	Bacteria	Actinobacteriota	Actinobacteria	Frankiales	Frankiaceae	Jatrophihabitans
e0e0e7f0d46aaef01b26c53f52186856	Bacteria	Bacteroidota	Bacteroidia	Cytophagales	Hymenobacteraceae	Hymenobacter
3386b675016093bbd94e98afc4321a71	Bacteria	Acidobacteriota	Acidobacteriae	Acidobacteriales	Acidobacteriaceae_(Subgroup_1)	Granulicella	uncultured_Acidobacteria
810da62f5bafc8a689a590fbcc3e5525	Bacteria	Proteobacteria	unidentified	unidentified	unidentified	unidentified
70d1807ecf405e6913381ce745f8c369	Bacteria	Actinobacteriota	Actinobacteria	Frankiales	unidentified	unidentified
be93056d74644d9a3eaaf413a7b27cb5	Bacteria	Proteobacteria	Alphaproteobacteria	Sphingomonadales	Sphingomonadaceae	Sphingomonas
b9b93dcbf4ff2f16d5e01d476d399754	Bacteria	Bacteroidota	Bacteroidia	Cytophagales	Hymenobacteraceae	Hymenobacter	uncultured_bacterium
ea7cfc03554439250b47a4d7255de59e	Bacteria	Proteobacteria	Alphaproteobacteria	Caulobacterales	Caulobacteraceae	unidentified
b3039ab04fdb0ac8458dd907a21949ef	Bacteria	Bacteroidota	Bacteroidia	Cytophagales	Spirosomaceae	Spirosoma
c0e08200282f90353a0597142f11c04c	Bacteria	Verrucomicrobiota	Verrucomicrobiae	Methylacidiphilales	Methylacidiphilaceae	unidentified	uncultured_bacterium
4171de65e980b92eb4fd4219e2c88697	Bacteria	Proteobacteria	Gammaproteobacteria	unidentified	unidentified	Acidibacter
f7fb3748eccd1aa508abdb44f3efb220	Bacteria	Actinobacteriota	Actinobacteria	Frankiales	Acidothermaceae	Acidothermus
af071cd0b4f9a362e829697faedd8057	Bacteria	Proteobacteria	Alphaproteobacteria	Rickettsiales	AB1	AB1	uncultured_bacterium
b330d5859943348ae0a0a02203ae3e09	Bacteria	Acidobacteriota	Acidobacteriae	Acidobacteriales	Acidobacteriaceae_(Subgroup_1)	Granulicella	uncultured_Acidobacteria
a1e0e0efdf174febfeb407506db74b31	Bacteria	Myxococcota	Polyangia	Polyangiales	Polyangiaceae	Pajaroellobacter
1b1593cb511b8a390065a34ad9d02a52	Bacteria	Armatimonadota	Armatimonadia	Armatimonadales	Armatimonadales	Armatimonadales	uncultured_bacterium
1a54dfe0deba4dbfa146c546bd5f0426	Bacteria	Acidobacteriota	Acidobacteriae	Acidobacteriales	Acidobacteriaceae_(Subgroup_1)	Granulicella
522a4409826f9f84a502dbd90ac2ac3b	Bacteria	Proteobacteria	Alphaproteobacteria	Acetobacterales	Acetobacteraceae	unidentified
e13dad658aa85a7bc50fa9ed7c57559f	Bacteria	Actinobacteriota	Actinobacteria	Frankiales	Frankiaceae	Jatrophihabitans	uncultured_bacterium
1c00af933599e71ca0f4da9934632287	Bacteria	Myxococcota	Polyangia	Polyangiales	Polyangiaceae	Pajaroellobacter	uncultured_bacterium
3dcf6d21e317d455a95c6f411d850799	Bacteria	Actinobacteriota	Actinobacteria	Micrococcales	Microbacteriaceae	unidentified
682ea2226ebec10ebc8e703773413352	Bacteria	Abditibacteriota	Abditibacteria	Abditibacteriales	Abditibacteriaceae	Abditibacterium	bacterium
0feb4501aa5763e2504d88226616b4cd	Bacteria	Proteobacteria	Alphaproteobacteria	Caulobacterales	Caulobacteraceae	unidentified
fb817125e384528967a48ff519085f8b	Bacteria	Planctomycetota	Planctomycetes	Isosphaerales	Isosphaeraceae	Tundrisphaera	uncultured_bacterium
df71de0e92459aa808364311135bb8fc	Bacteria	Proteobacteria	Gammaproteobacteria	Burkholderiales	Comamonadaceae	Variovorax
f22f2cb1615ccd1a4f18496e6de083f1	Bacteria	Proteobacteria	Alphaproteobacteria	Rhizobiales	Beijerinckiaceae	1174-901-12
aa278b6028016be28f9d909cc0dd1005	Bacteria	unidentified	unidentified	unidentified	unidentified	unidentified
3bd1b54c8285e80315a9ea661579d210	Bacteria	Verrucomicrobiota	Verrucomicrobiae	Chthoniobacterales	Chthoniobacteraceae	LD29	uncultured_bacterium
b6b30983c64e33e2d1bf5bf3c641c7f7	Bacteria	Acidobacteriota	Acidobacteriae	Acidobacteriales	Acidobacteriaceae_(Subgroup_1)	Granulicella
dfaa2459662502c3d0bd8c3b3b11ad02	Bacteria	Actinobacteriota	Acidimicrobiia	unidentified	unidentified	unidentified	uncultured_forest
b7f3e527cc953940aafbb25575b65aa6	Bacteria	Acidobacteriota	Acidobacteriae	Acidobacteriales	Acidobacteriaceae_(Subgroup_1)	Bryocella	uncultured_bacterium
af856c2d0eb5b664a2a0c79bdc2ceb56	Bacteria	Proteobacteria	Alphaproteobacteria	Caulobacterales	Caulobacteraceae	unidentified	uncultured_bacterium
110386b2fc987d0206b4a578c7c0d59f	Bacteria	Verrucomicrobiota	Verrucomicrobiae	Chthoniobacterales	Chthoniobacteraceae	LD29	uncultured_bacterium
d0d69533516356ce9bd7d20d714db052	Bacteria	Proteobacteria	Alphaproteobacteria	Sphingomonadales	Sphingomonadaceae	Sphingomonas
b77752f0b93e8d2c179f1a8ae3932f59	Bacteria	unidentified	unidentified	unidentified	unidentified	unidentified
8e26e5b50bdc28c432fc723eab346c35	Bacteria	Bacteroidota	Bacteroidia	Cytophagales	Hymenobacteraceae	Hymenobacter	uncultured_bacterium
956290465e6b3f3c2559cfd56d7a4536	Bacteria	Actinobacteriota	Actinobacteria	Corynebacteriales	Mycobacteriaceae	Mycobacterium
538847279653c2e8ecd7d840d49674b5	Bacteria	Acidobacteriota	Acidobacteriae	Acidobacteriales	Acidobacteriaceae_(Subgroup_1)	Granulicella
2a5bf38ba5b754d97d0708aaf88e1233	Bacteria	Planctomycetota	Planctomycetes	Isosphaerales	Isosphaeraceae	Tundrisphaera	uncultured_bacterium
43ec16ee37d4149a2f2f3aa0184f39ce	Bacteria	Proteobacteria	Alphaproteobacteria	Acetobacterales	Acetobacteraceae	Acidiphilium	metagenome
e0748e8716ed6f219cd3275d91448559	Bacteria	Acidobacteriota	Acidobacteriae	Acidobacteriales	Acidobacteriaceae_(Subgroup_1)	Granulicella
e1dea7fdbcf8cbd4a3480339a4490ac3	Bacteria	Proteobacteria	Alphaproteobacteria	Rhizobiales	Beijerinckiaceae	Methylobacterium-Methylorubrum
e732b772594aad3cb8ac501b68c24b03	Bacteria	Proteobacteria	Alphaproteobacteria	Acetobacterales	Acetobacteraceae	unidentified
3f803c6a182a7484832b04d0550ce269	Bacteria	Actinobacteriota	Actinobacteria	Kineosporiales	Kineosporiaceae	Kineococcus
0e29d4d6a1f8ff1b1187e6ddb464f6bd	Bacteria	Acidobacteriota	Acidobacteriae	Solibacterales	Solibacteraceae	unidentified	uncultured_bacterium
5a937b4d1381804da1de5d9b051dd394	Bacteria	Proteobacteria	Alphaproteobacteria	Sphingomonadales	Sphingomonadaceae	Sphingomonas
427262432e032c786f19c54309d3c2be	Bacteria	Proteobacteria	Gammaproteobacteria	Burkholderiales	Oxalobacteraceae	Massilia
b3790a09856aae5be2d130689fd3fb05	Bacteria	Proteobacteria	Gammaproteobacteria	Burkholderiales	Oxalobacteraceae	unidentified
b6c2670e6a6d0c55884d6ca18d215567	Bacteria	Armatimonadota	Chthonomonadetes	Chthonomonadales	Chthonomonadaceae	Chthonomonas	uncultured_bacterium
3a90277a930bdcb0a66294fa4d051f30	Bacteria	Proteobacteria	Gammaproteobacteria	Diplorickettsiales	Diplorickettsiaceae	unidentified	uncultured_bacterium
26b9d7518fc4a9438b14a44160f16aee	Bacteria	Proteobacteria	Alphaproteobacteria	Acetobacterales	Acetobacteraceae	Acidiphilium	Acetobacteraceae_bacterium
5b305a02f0834b3e54d0b1fa12cf00a3	Bacteria	Actinobacteriota	Acidimicrobiia	IMCC26256	IMCC26256	IMCC26256	actinobacterium_BGR
0c94850b6e4bcc8de58de2bf1cb44fc1	Bacteria	Actinobacteriota	Thermoleophilia	Solirubrobacterales	Solirubrobacteraceae	Conexibacter	uncultured_Conexibacteraceae
5d6dba63d6f7a2e4e4ab8cfddd97c082	Bacteria	Proteobacteria	Alphaproteobacteria	Rhizobiales	Beijerinckiaceae	Methylocystis	uncultured_bacterium
ea427875c613794826105b0c09874750	Bacteria	Actinobacteriota	Actinobacteria	Micromonosporales	Micromonosporaceae	unidentified
74d88c5fb9340402f46abb742cde9537	Bacteria	unidentified	unidentified	unidentified	unidentified	unidentified
31205be9513ac71f639d492e23887b72	Bacteria	Verrucomicrobiota	Verrucomicrobiae	Opitutales	Opitutaceae	unidentified	uncultured_bacterium
07f173592d7c909b26d9235f1dceeadf	Bacteria	Acidobacteriota	Acidobacteriae	Acidobacteriales	Acidobacteriaceae_(Subgroup_1)	Bryocella	uncultured_bacterium
0d8c7d94bef6b1a52939e0f55ff5bf85	Bacteria	WPS-2	WPS-2	WPS-2	WPS-2	WPS-2	uncultured_Firmicutes
8aa00234c3c4444c9b4f827f07fabda2	Bacteria	Proteobacteria	Alphaproteobacteria	Sphingomonadales	Sphingomonadaceae	Sphingomonas
af6f383299fa84ec351778d6dbf8dee7	Bacteria	Planctomycetota	Planctomycetes	Isosphaerales	Isosphaeraceae	unidentified	metagenome
7d2185d76ce6fd027a981717f6079cc9	Bacteria	Proteobacteria	Alphaproteobacteria	Caulobacterales	Caulobacteraceae	unidentified
5618559588ee285df5e039dfb27819a5	Bacteria	Acidobacteriota	Acidobacteriae	Acidobacteriales	Acidobacteriaceae_(Subgroup_1)	Granulicella	uncultured_Acidobacteria
f37fc1dccfeba0004cbeb4f1ad6083c6	Bacteria	Proteobacteria	Gammaproteobacteria	Burkholderiales	Oxalobacteraceae	Duganella
5d25fab80b2220318e7b3eebc41a334e	Bacteria	Proteobacteria	Alphaproteobacteria	Acetobacterales	Acetobacteraceae	unidentified
982d7296319aa1ff0674626181337f16	Bacteria	Planctomycetota	Planctomycetes	Isosphaerales	Isosphaeraceae	Tundrisphaera	uncultured_bacterium
a6c8d4cecc4d6fd8776824797d392c66	Bacteria	Proteobacteria	Gammaproteobacteria	Salinisphaerales	Solimonadaceae	Alkanibacter	gamma_proteobacterium
7cbdd4246d9162ca5fdbb9c5b74b6631	Bacteria	Acidobacteriota	Acidobacteriae	Acidobacteriales	Acidobacteriaceae_(Subgroup_1)	Granulicella
a5ce9f4061e95666be4a629a5c68e274	Bacteria	Planctomycetota	Phycisphaerae	Tepidisphaerales	WD2101_soil_group	WD2101_soil_group	uncultured_bacterium
a9164d01308501b576afa06256a15b0f	Bacteria	Proteobacteria	Alphaproteobacteria	Rhizobiales	Rhizobiaceae	Allorhizobium-Neorhizobium-Pararhizobium-Rhizobium
6bf93d6f84bd9ee0611de7c927d5b508	Bacteria	Actinobacteriota	Actinobacteria	Kineosporiales	Kineosporiaceae	Quadrisphaera
3fa6c869e76805363405c7b8ca077974	Bacteria	Acidobacteriota	Acidobacteriae	Solibacterales	Solibacteraceae	unidentified
64397351263e5a02a8c8c3db3c42cc2c	Bacteria	Proteobacteria	Alphaproteobacteria	Sphingomonadales	Sphingomonadaceae	Novosphingobium
71ab939b71f2436543d189a873c95973	Bacteria	Acidobacteriota	Acidobacteriae	Acidobacteriales	Acidobacteriaceae_(Subgroup_1)	Acidicapsa	uncultured_bacterium
72b2a36549e05b67eab6d2c45a5550bb	Bacteria	Myxococcota	Polyangia	Polyangiales	Phaselicystidaceae	Phaselicystis
93da9bd2d22e2927a31752b81c2c5a86	Bacteria	Actinobacteriota	Actinobacteria	Frankiales	Frankiaceae	Jatrophihabitans
eca5461d182c0fe55e28f1e68e1f1a94	Bacteria	Proteobacteria	Alphaproteobacteria	Rhizobiales	Beijerinckiaceae	unidentified
8b5156c673a01374eead0ad7dc083ced	Bacteria	Proteobacteria	Alphaproteobacteria	Elsterales	unidentified	unidentified
bd21ad71c6fc4cc6e4f002e9a6e6cd2f	Bacteria	unidentified	unidentified	unidentified	unidentified	unidentified
11ea2b97966570fcd04377d7c1208f52	Bacteria	Armatimonadota	Fimbriimonadia	Fimbriimonadales	Fimbriimonadaceae	Fimbriimonadaceae	metagenome
139105c66ab54725fb6102b04d4c3f00	Bacteria	Bacteroidota	Bacteroidia	Cytophagales	Spirosomaceae	Spirosoma	uncultured_bacterium
6d62cf11cebd4eee08be479d85e00ebc	Bacteria	Proteobacteria	Alphaproteobacteria	Acetobacterales	Acetobacteraceae	Acidiphilium
45aa89755f7fa9ca15b0765e3ed7fd48	Bacteria	Proteobacteria	Alphaproteobacteria	Sphingomonadales	Sphingomonadaceae	Sphingomonas
feb2c66b7e25d3cade62b4bbb9fa4302	Bacteria	Bdellovibrionota	Bdellovibrionia	Bdellovibrionales	Bdellovibrionaceae	Bdellovibrio	uncultured_bacterium
2c51db06e2e46a0cc36223371cbd51bc	Bacteria	Proteobacteria	Alphaproteobacteria	Caulobacterales	Caulobacteraceae	unidentified
d178e57a239f2c09bc59cdd2e35644bb	Bacteria	Proteobacteria	Alphaproteobacteria	Acetobacterales	Acetobacteraceae	unidentified
0ef71ec3d03e45ac783fb0af1135503f	Bacteria	Acidobacteriota	Acidobacteriae	Solibacterales	Solibacteraceae	unidentified
057c15af7da5fe512e9bb9985f0b5c89	Bacteria	Proteobacteria	Alphaproteobacteria	Acetobacterales	Acetobacteraceae	unidentified	uncultured_Acetobacteraceae
f820ce88046d5edcf82b85dcd1d49b1f	Bacteria	Actinobacteriota	Actinobacteria	Kineosporiales	Kineosporiaceae	Kineosporia	uncultured_bacterium
d49ea1278aca85781316f6f1bd5efe49	Bacteria	Proteobacteria	Alphaproteobacteria	Acetobacterales	Acetobacteraceae	unidentified
137aa598fa85ed902fa569f183ae9c22	Bacteria	Proteobacteria	Alphaproteobacteria	Rhizobiales	Beijerinckiaceae	Roseiarcus	uncultured_bacterium
5dc0a63299efe35474cb1345d26b2a63	Bacteria	Proteobacteria	Alphaproteobacteria	Acetobacterales	Acetobacteraceae	unidentified
cb5c38231b71879cd6ad53903e3bccf4	Bacteria	Proteobacteria	Alphaproteobacteria	Acetobacterales	Acetobacteraceae	Endobacter	uncultured_bacterium
29a40a8456bd9844f7aa304f3e6ad228	Bacteria	Planctomycetota	Planctomycetes	Isosphaerales	Isosphaeraceae	Tundrisphaera	uncultured_bacterium
4bb05c3f5898cf767dbb14fa2f8a4ee6	Bacteria	Acidobacteriota	Acidobacteriae	Acidobacteriales	Acidobacteriaceae_(Subgroup_1)	Acidipila
5c5db0a3b7161b1feeb57500449d01cb	Bacteria	Acidobacteriota	Acidobacteriae	Acidobacteriales	Acidobacteriaceae_(Subgroup_1)	Granulicella
a5fa26ae2c2681229a536db89116be4f	Bacteria	Myxococcota	Myxococcia	Myxococcales	Myxococcaceae	P3OB-42	uncultured_bacterium
120debdf9fd68edeb62db361174667f7	Bacteria	Acidobacteriota	Acidobacteriae	Acidobacteriales	Acidobacteriaceae_(Subgroup_1)	Granulicella	uncultured_Acidobacteria
142032e64868423483c59029cb18289f	Bacteria	Verrucomicrobiota	Verrucomicrobiae	Pedosphaerales	Pedosphaeraceae	unidentified
6f35a4f9be40cba82230a6397ff3945d	Bacteria	unidentified	unidentified	unidentified	unidentified	unidentified
886813d6c66ef41ef648c9b92ffde619	Bacteria	Actinobacteriota	Actinobacteria	Corynebacteriales	Corynebacteriaceae	Corynebacterium
95b351ca80eec6978c68b487226519c4	Bacteria	Acidobacteriota	Acidobacteriae	Acidobacteriales	Acidobacteriaceae_(Subgroup_1)	Edaphobacter
653334c36340a20181971e05d9b4e110	Bacteria	Proteobacteria	Gammaproteobacteria	Burkholderiales	Comamonadaceae	Rhodoferax
5be4f3eaa3ace2126091eb8f88f90570	Bacteria	WPS-2	WPS-2	WPS-2	WPS-2	WPS-2	uncultured_bacterium
5b1b7c7f3f5025e6e8432fbf92c8409b	Bacteria	Proteobacteria	Gammaproteobacteria	unidentified	unidentified	unidentified
654d7b6638f827782ad379613fa236e4	Bacteria	Proteobacteria	Alphaproteobacteria	Acetobacterales	Acetobacteraceae	unidentified
1ff39a2133bdd7a202716c4fb8982b45	Bacteria	Bacteroidota	Bacteroidia	Cytophagales	Hymenobacteraceae	Hymenobacter	uncultured_bacterium
3815ca2a2fe082519f971a2a8efbb18b	Bacteria	Bacteroidota	Bacteroidia	Cytophagales	Hymenobacteraceae	Hymenobacter
2ab53f5a280c9cd5a9e168ec7461b23f	Bacteria	Acidobacteriota	Acidobacteriae	Solibacterales	Solibacteraceae	unidentified
ae7ba615915e46a5b79f313b5785adab	Bacteria	Bacteroidota	Bacteroidia	Sphingobacteriales	Sphingobacteriaceae	Mucilaginibacter	Mucilaginibacter_sp.
ba96a04b6125486ab3679a266d8aab94	Bacteria	Verrucomicrobiota	Verrucomicrobiae	Chthoniobacterales	Chthoniobacteraceae	LD29	uncultured_bacterium
46edd9a681a1c394007859666f76d477	Bacteria	Proteobacteria	Gammaproteobacteria	Xanthomonadales	Rhodanobacteraceae	Luteibacter
df2f3ca18dcaa5f3ef339b4c95891399	Bacteria	Proteobacteria	Alphaproteobacteria	Acetobacterales	Acetobacteraceae	Acidiphilium
d364c5b4675037f94150246d64582501	Bacteria	Proteobacteria	Alphaproteobacteria	Rickettsiales	AB1	AB1	uncultured_bacterium
386105c661f5249504e052bdb1f6b6d4	Bacteria	Verrucomicrobiota	Verrucomicrobiae	Chthoniobacterales	Chthoniobacteraceae	LD29	uncultured_bacterium
2545e6e92fe5e577798394b665fb9055	Bacteria	Actinobacteriota	Thermoleophilia	Solirubrobacterales	67-14	67-14	metagenome
9cf96debbc1e6d6a8ef293a9e247bc8e	Bacteria	Armatimonadota	Armatimonadia	Armatimonadales	Armatimonadales	Armatimonadales	uncultured_soil
a68b919a970705c05cf40c17acb05f49	Bacteria	Proteobacteria	Alphaproteobacteria	Caulobacterales	Caulobacteraceae	unidentified
f2c1e9b688cbfd86f0700f54d0b17548	Bacteria	Proteobacteria	Alphaproteobacteria	Rhizobiales	Beijerinckiaceae	1174-901-12
d594219c7e58b9213a2cfe8f076d557f	Bacteria	Actinobacteriota	Thermoleophilia	Solirubrobacterales	67-14	67-14	metagenome
e964b3be03a0919704511e8b236a5665	Bacteria	Acidobacteriota	Acidobacteriae	Solibacterales	Solibacteraceae	unidentified
e5e2ad5e171e442dd5a1ded32db8acd8	Bacteria	Proteobacteria	Alphaproteobacteria	Caulobacterales	Caulobacteraceae	unidentified
9023413d3e1f727fb9aaf7fe36fda268	Bacteria	Bdellovibrionota	Oligoflexia	0319-6G20	0319-6G20	0319-6G20
44c21e29adae97a53247abbd73978395	Bacteria	Proteobacteria	Gammaproteobacteria	Xanthomonadales	Rhodanobacteraceae	Rhodanobacter	Rhodanobacter_sp.
a39b9d02451ff00ff87b31360e4ae705	Bacteria	Acidobacteriota	Acidobacteriae	Acidobacteriales	Acidobacteriaceae_(Subgroup_1)	Granulicella
172a1ebf1663ffa6f1dcba9af55e0772	Bacteria	Proteobacteria	unidentified	unidentified	unidentified	unidentified
f229bc8757981ab84ae78a847d2bcabd	Bacteria	Myxococcota	Polyangia	Haliangiales	Haliangiaceae	Haliangium
689cb763fa620c7c004fc36b42ad5b3c	Bacteria	Proteobacteria	Gammaproteobacteria	unidentified	unidentified	Acidibacter	uncultured_bacterium
fbc725ec2fe08940c536810a60b90cdf	Bacteria	Actinobacteriota	Thermoleophilia	Solirubrobacterales	Solirubrobacteraceae	unidentified
3af30fd0aa23b79ac74320914582ddcf	Bacteria	WPS-2	WPS-2	WPS-2	WPS-2	WPS-2	uncultured_Firmicutes
2716056640851b6a308751d05bbbd52b	Bacteria	Verrucomicrobiota	Verrucomicrobiae	Opitutales	Opitutaceae	Lacunisphaera
a39c8fd99fac76fc295624621292993a	Bacteria	Proteobacteria	Alphaproteobacteria	Acetobacterales	Acetobacteraceae	Endobacter	uncultured_bacterium
496d692a7ce3cde11c9af42bce66f5c5	Bacteria	Proteobacteria	Alphaproteobacteria	Sphingomonadales	Sphingomonadaceae	unidentified
9e38ef88826d23b1da92ac6043d9d9dc	Bacteria	Bacteroidota	Bacteroidia	Sphingobacteriales	Sphingobacteriaceae	Mucilaginibacter
d0afc3b6d49b993803c6b9b424e221f7	Bacteria	Bacteroidota	Bacteroidia	Cytophagales	Hymenobacteraceae	Hymenobacter	uncultured_bacterium
4d03e6ffcbfc3eb7c5a4bbbee611902f	Bacteria	unidentified	unidentified	unidentified	unidentified	unidentified
50e27464b9c93c633d86934c86b1c6d6	Bacteria	Planctomycetota	Planctomycetes	Isosphaerales	Isosphaeraceae	Tundrisphaera	uncultured_bacterium
1ee96c3a78bd9414dbe07e55b2260d04	Bacteria	Acidobacteriota	Vicinamibacteria	Vicinamibacterales	unidentified	unidentified	uncultured_Acidobacteria
85ab4342c9981c13b87fd8a1a2aadeea	Bacteria	Proteobacteria	Alphaproteobacteria	Acetobacterales	Acetobacteraceae	unidentified	uncultured_bacterium
094527b36bd7935dc3c6dac319dc6382	Bacteria	Acidobacteriota	Acidobacteriae	Acidobacteriales	Acidobacteriaceae_(Subgroup_1)	Acidipila
6985d1f642ea14cfe468a25f5d782130	Bacteria	Bdellovibrionota	Bdellovibrionia	Bdellovibrionales	Bdellovibrionaceae	Bdellovibrio	unidentified
417a35a36c2dba526520e1c47989448e	Bacteria	Proteobacteria	Alphaproteobacteria	Sphingomonadales	Sphingomonadaceae	Sphingomonas
c9fd2324471132cc464ffdf63e5e681d	Bacteria	Proteobacteria	Alphaproteobacteria	Rhizobiales	Beijerinckiaceae	1174-901-12	uncultured_bacterium
789bc017d21fba9bb15810b37428fe4b	Bacteria	Proteobacteria	Alphaproteobacteria	Rhizobiales	Beijerinckiaceae	Methylocella	uncultured_bacterium
5062e7a6d3cd898d50a3ac44ad5ca500	Bacteria	Proteobacteria	Alphaproteobacteria	Sphingomonadales	Sphingomonadaceae	Sphingomonas	Sphingomonas_polyaromaticivorans
59068a5149a4904c8505aa8788c704bf	Bacteria	Acidobacteriota	Acidobacteriae	Acidobacteriales	Acidobacteriaceae_(Subgroup_1)	Granulicella
b102ea8515b664b2eb29a0772db8a9ad	Bacteria	Bdellovibrionota	Oligoflexia	0319-6G20	0319-6G20	0319-6G20
becb78af7789ee2d8ec9fda764d16727	Bacteria	FCPU426	FCPU426	FCPU426	FCPU426	FCPU426	uncultured_bacterium
636fc794fdf5f60de4eefe93db86559c	Bacteria	Bacteroidota	Bacteroidia	Sphingobacteriales	Sphingobacteriaceae	Mucilaginibacter
59096a80f148dcab4e68d2f7402a8c14	Bacteria	Proteobacteria	Alphaproteobacteria	Rhizobiales	Xanthobacteraceae	Bradyrhizobium
b46ef55994ad53bd3355ea54a66393ba	Bacteria	WPS-2	WPS-2	WPS-2	WPS-2	WPS-2	uncultured_Firmicutes
1c2b8892a0d7f828d72808cd01cfd199	Bacteria	Proteobacteria	Alphaproteobacteria	Rhizobiales	Devosiaceae	Devosia
7b0c63ddfbd7ca00953550566ae2034b	Bacteria	Acidobacteriota	Acidobacteriae	Acidobacteriales	Acidobacteriaceae_(Subgroup_1)	Occallatibacter
c2151433cc8c781f36045567dc741810	Bacteria	Armatimonadota	Armatimonadia	Armatimonadales	Armatimonadales	Armatimonadales	uncultured_soil
91b73c9500c4cc418abb8a66677c4f9b	Bacteria	WPS-2	WPS-2	WPS-2	WPS-2	WPS-2	uncultured_bacterium
2092f69990fefbe23e7245acf94aeac0	Bacteria	Proteobacteria	Alphaproteobacteria	Acetobacterales	Acetobacteraceae	Acidiphilium	uncultured_Alphaproteobacteria
039a4b4107746014499da0e40301e960	Bacteria	Myxococcota	Polyangia	Haliangiales	Haliangiaceae	Haliangium	uncultured_bacterium
3da13822a4e59d2d70a6ec427c82e650	Bacteria	Proteobacteria	Alphaproteobacteria	Rhizobiales	Xanthobacteraceae	unidentified
bdbb3108d37454ea4c567c2563df2a46	Bacteria	WPS-2	WPS-2	WPS-2	WPS-2	WPS-2	uncultured_bacterium
b824b83658aaea520ab024a44c85567a	Bacteria	Acidobacteriota	Acidobacteriae	Acidobacteriales	Acidobacteriaceae_(Subgroup_1)	Granulicella
7fd87ffd286f28c5b772df0083eb818e	Bacteria	Proteobacteria	Alphaproteobacteria	Sphingomonadales	Sphingomonadaceae	Sphingomonas
90c9a188b8d2ddfef2c951b48fcc9e08	Bacteria	Proteobacteria	Alphaproteobacteria	Acetobacterales	Acetobacteraceae	Rhodovastum	uncultured_bacterium
e6760ae34268a37a68c5017499ae2b7d	Bacteria	Proteobacteria	Alphaproteobacteria	Acetobacterales	Acetobacteraceae	Rhodovastum
a8e2d1b2b6da0eea1ab4a6e3af33f556	Bacteria	Verrucomicrobiota	Verrucomicrobiae	Methylacidiphilales	Methylacidiphilaceae	unidentified	uncultured_bacterium
5556773689288c74a77c8e5fd643f3f2	Bacteria	Proteobacteria	Alphaproteobacteria	Sphingomonadales	Sphingomonadaceae	Novosphingobium
edc0a69276c4974ac71fe2f8002c78ef	Bacteria	Proteobacteria	Alphaproteobacteria	Acetobacterales	Acetobacteraceae	Acidiphilium
14480dc444b12c3bf498d3c47bc81b3d	Bacteria	Proteobacteria	Alphaproteobacteria	Rhizobiales	Xanthobacteraceae	Bradyrhizobium
443cdb8e6dfbbdcda7d27803b7ec8bca	Bacteria	Proteobacteria	Alphaproteobacteria	Sphingomonadales	Sphingomonadaceae	Sphingomonas
f5b1361e8dd2e880564314881731b514	Bacteria	Planctomycetota	Planctomycetes	Gemmatales	Gemmataceae	Gemmata	uncultured_bacterium
90c603e07a59d2d646d756862ac8c42c	Bacteria	Planctomycetota	Planctomycetes	Isosphaerales	Isosphaeraceae	Tundrisphaera
a61d70cb9a6392a134b1e49e40d39b6a	Bacteria	Proteobacteria	Alphaproteobacteria	Micavibrionales	Micavibrionaceae	unidentified	uncultured_Alphaproteobacteria
e894ff4609d8023d0ccc9f4b2bb295e2	Bacteria	Armatimonadota	Armatimonadia	Armatimonadales	Armatimonadales	Armatimonadales	uncultured_soil
f3b0df2b308c62a9607e6407ee4d5b44	Bacteria	Armatimonadota	Fimbriimonadia	Fimbriimonadales	Fimbriimonadaceae	Fimbriimonadaceae
bff670fbeeb78d35568cd1e19dad959e	Bacteria	Actinobacteriota	Actinobacteria	Frankiales	Frankiaceae	Jatrophihabitans	uncultured_bacterium
f701c3392dd6edd9d26ee454eadb293a	Bacteria	Abditibacteriota	Abditibacteria	Abditibacteriales	Abditibacteriaceae	Abditibacterium	bacterium
d66c32a5110a1c9c0c3ccda2a7d0bdeb	Bacteria	Proteobacteria	Alphaproteobacteria	Caulobacterales	Caulobacteraceae	unidentified
b70582ce6baff1328ce0f8f652adf9bc	Bacteria	Proteobacteria	Alphaproteobacteria	Acetobacterales	Acetobacteraceae	Acidiphilium	uncultured_bacterium
37687326bbb1a8b7069e2a49bb27de83	Bacteria	unidentified	unidentified	unidentified	unidentified	unidentified
300594ec97738c8da795e4b9fe7a7610	Bacteria	Proteobacteria	Alphaproteobacteria	Sphingomonadales	Sphingomonadaceae	Sphingomonas
fa8fea95e6df4e523ddb155cfaf46aac	Bacteria	Proteobacteria	Alphaproteobacteria	Acetobacterales	Acetobacteraceae	unidentified
0b1135bea3c8444e23604378928bb424	Bacteria	Proteobacteria	Alphaproteobacteria	Rhizobiales	Beijerinckiaceae	unidentified
fcacc1a798bb0322e8cd110c6d8d1011	Bacteria	Proteobacteria	Alphaproteobacteria	Micropepsales	Micropepsaceae	unidentified	metagenome
ca3f3536e8e7287634e4db45ebd002c0	Bacteria	Proteobacteria	Gammaproteobacteria	Enterobacterales	Pectobacteriaceae	Sodalis	endosymbiont_of
88f9d3abed01548f76d525bbe89e2298	Bacteria	Verrucomicrobiota	Verrucomicrobiae	Opitutales	Opitutaceae	Lacunisphaera
e3ddcb4edb4b459b61c0d6a91950c4b3	Bacteria	Myxococcota	Polyangia	Polyangiales	Polyangiaceae	Pajaroellobacter	uncultured_Polyangiaceae
cc3471aecbe8274817d92816a6e3783b	Bacteria	Bacteroidota	Bacteroidia	Cytophagales	Hymenobacteraceae	Hymenobacter	uncultured_Bacteroidetes
013a8ac998f744778aaef87cc3a7d6a5	Bacteria	Actinobacteriota	Actinobacteria	Frankiales	Acidothermaceae	Acidothermus
ead4aed545bf8eb2b0c28c1ea29968c3	Bacteria	Proteobacteria	Alphaproteobacteria	Caulobacterales	Caulobacteraceae	unidentified
a843fc211658b32d18ca8567f97f1a1e	Bacteria	Proteobacteria	Gammaproteobacteria	Burkholderiales	Comamonadaceae	unidentified
f85925c64d72026c50834383a6031fc8	Bacteria	Myxococcota	Polyangia	Polyangiales	Polyangiaceae	Pajaroellobacter	uncultured_bacterium
89a489ee7698038788fd33c1054cc4ec	Bacteria	Myxococcota	Myxococcia	Myxococcales	Myxococcaceae	P3OB-42	uncultured_bacterium
e5792cddccdc69249183c7afc2e90052	Bacteria	Myxococcota	Myxococcia	Myxococcales	Myxococcaceae	P3OB-42	uncultured_bacterium
5902df90689ff11e17ee17deb71c720c	Bacteria	Acidobacteriota	Acidobacteriae	Acidobacteriales	Acidobacteriaceae_(Subgroup_1)	unidentified
73473f1188f0e14fa4d41115069e7a07	Bacteria	Bacteroidota	Bacteroidia	Cytophagales	Hymenobacteraceae	Hymenobacter	uncultured_bacterium
0d67582b33476e85cf3e4345d002acd8	Bacteria	Acidobacteriota	Acidobacteriae	Acidobacteriales	Acidobacteriaceae_(Subgroup_1)	Granulicella
7d5f07410c944a886177c600648aef9f	Bacteria	unidentified	unidentified	unidentified	unidentified	unidentified
608a1b5b31894c9631b7ec40615d6dee	Bacteria	Myxococcota	Myxococcia	Myxococcales	Myxococcaceae	P3OB-42	uncultured_bacterium
edab394147a1fa79f00e7501ff6b769f	Bacteria	unidentified	unidentified	unidentified	unidentified	unidentified
41110b997eb20e81a6966c190dd68cc0	Bacteria	RCP2-54	RCP2-54	RCP2-54	RCP2-54	RCP2-54	uncultured_bacterium
df9915ef7fc093ce5f75c253fa2c5ab1	Bacteria	Armatimonadota	Armatimonadia	Armatimonadales	Armatimonadales	Armatimonadales	uncultured_soil
87719380f140a6e9111da3263585fba7	Bacteria	Proteobacteria	Alphaproteobacteria	Acetobacterales	Acetobacteraceae	Acidiphilium	uncultured_bacterium
d41999abb4d3a6b97f05a848094e27ee	Bacteria	Bacteroidota	Bacteroidia	Cytophagales	Hymenobacteraceae	Hymenobacter
f3a5ae0536b2dbb121495fb4467de53a	Bacteria	Actinobacteriota	Actinobacteria	Frankiales	unidentified	unidentified
072c980543e1995fe8bc10f77130f985	Bacteria	Bacteroidota	Bacteroidia	Sphingobacteriales	Sphingobacteriaceae	Mucilaginibacter	Mucilaginibacter_terrae
a27d748febfb123da6717a92ad2e9300	Bacteria	Armatimonadota	Armatimonadia	Armatimonadales	Armatimonadales	Armatimonadales	uncultured_bacterium
a9ae76a9f2355e2ad23f23abf144057e	Bacteria	Proteobacteria	Alphaproteobacteria	Rhizobiales	Beijerinckiaceae	1174-901-12	uncultured_Rhizobiales
36d9dda700f725e6640a5bbd17cb71f7	Bacteria	Proteobacteria	Alphaproteobacteria	Acetobacterales	Acetobacteraceae	unidentified
4709dffb5c3acfc0a38da36d1d0fbb83	Bacteria	Proteobacteria	Alphaproteobacteria	Rhizobiales	Beijerinckiaceae	1174-901-12	Rhizobiales_bacterium
316ee0661db74fa30c51fedfa4f3351e	Bacteria	unidentified	unidentified	unidentified	unidentified	unidentified
b1937d4985b612a6e9c822da87bdf76e	Bacteria	Actinobacteriota	Actinobacteria	Micrococcales	Microbacteriaceae	Clavibacter
cb8a0de609081f98d4336873578f98b9	Bacteria	Acidobacteriota	Acidobacteriae	Bryobacterales	Bryobacteraceae	Bryobacter
f508a811b08d15a3791f555205fea70b	Bacteria	Proteobacteria	Alphaproteobacteria	Acetobacterales	Acetobacteraceae	unidentified	bacterium_enrichment
0d6197d94c59fb73c20c47b9646beca4	Bacteria	Myxococcota	Polyangia	Polyangiales	unidentified	unidentified
eec48383939c7c879cb91f8ca9ac9023	Bacteria	Bacteroidota	Bacteroidia	Cytophagales	Hymenobacteraceae	Hymenobacter	uncultured_bacterium
047ec26f681b252329f7cc276b122c05	Bacteria	Planctomycetota	Planctomycetes	Isosphaerales	Isosphaeraceae	Tundrisphaera
020ea7141f05563925184167fadcee62	Bacteria	Planctomycetota	Planctomycetes	Isosphaerales	Isosphaeraceae	Aquisphaera	uncultured_planctomycete
54ec6b2f290bb9ffd8f76b6bf7f32c20	Bacteria	Proteobacteria	Alphaproteobacteria	Sphingomonadales	Sphingomonadaceae	Sphingomonas
d400de95910060d11ec2683838e44416	Bacteria	Verrucomicrobiota	Verrucomicrobiae	Chthoniobacterales	Chthoniobacteraceae	LD29	uncultured_bacterium
19e3f371e03fd4fccd43a686a5736183	Bacteria	Actinobacteriota	Thermoleophilia	Solirubrobacterales	Solirubrobacteraceae	unidentified
532bd45917f3b5c373269736e6234909	Bacteria	Myxococcota	Myxococcia	Myxococcales	Myxococcaceae	P3OB-42	uncultured_bacterium
ae949a7078439082cfdb9e56e93ad7c1	Bacteria	Proteobacteria	Alphaproteobacteria	Acetobacterales	Acetobacteraceae	unidentified
293e9e89e7bddccbba6751254fc6e2ae	Bacteria	Proteobacteria	Alphaproteobacteria	Acetobacterales	Acetobacteraceae	unidentified
8bcc1c30973bd4aed6c099177875a642	Bacteria	unidentified	unidentified	unidentified	unidentified	unidentified
23645510ad62669d564f3a7da8bb5a98	Bacteria	Acidobacteriota	Acidobacteriae	Acidobacteriales	Acidobacteriaceae_(Subgroup_1)	Edaphobacter
7d439473bd3eef8254cef64802321c15	Bacteria	Proteobacteria	Alphaproteobacteria	Acetobacterales	Acetobacteraceae	Acidicaldus	uncultured_forest
e9b8fcfa78b06e99bae39799978b6483	Bacteria	Acidobacteriota	Acidobacteriae	Acidobacteriales	Acidobacteriaceae_(Subgroup_1)	Acidipila
d305a5adb25f2e113745d5e6101c0a35	Bacteria	unidentified	unidentified	unidentified	unidentified	unidentified
221a664d3653c23b454c2d69dc8fc302	Bacteria	Armatimonadota	Armatimonadia	Armatimonadales	Armatimonadales	Armatimonadales	uncultured_bacterium
1cff1c60f468fdcf4f5b4dbbe881dc2d	Bacteria	Verrucomicrobiota	Verrucomicrobiae	Chthoniobacterales	Chthoniobacteraceae	LD29	uncultured_bacterium
fbb152351d3f13a71cddd6c686ffa3ef	Bacteria	Acidobacteriota	Acidobacteriae	Subgroup_2	Subgroup_2	Subgroup_2
9e6c74996690d3c5e03f3c1ab168a2b9	Bacteria	Proteobacteria	Alphaproteobacteria	Micropepsales	Micropepsaceae	unidentified	metagenome
946c4ffc0c15ef752e5ae50a9218aecc	Bacteria	Proteobacteria	Alphaproteobacteria	Caulobacterales	Caulobacteraceae	unidentified
7218bff4a76a3133cc8a63c97e830b62	Bacteria	Bacteroidota	Bacteroidia	Chitinophagales	Chitinophagaceae	Edaphobaculum	metagenome
020b67c37c1ddaab2ee10dadc4162221	Bacteria	Planctomycetota	Planctomycetes	Isosphaerales	Isosphaeraceae	Tundrisphaera	uncultured_bacterium
2065b3a44156f2d6c4d52ed9c84d0733	Bacteria	Actinobacteriota	Actinobacteria	Frankiales	unidentified	unidentified
a076e84c2347905caaa89fa4d688198d	Bacteria	Acidobacteriota	Acidobacteriae	Solibacterales	Solibacteraceae	unidentified	uncultured_bacterium
ace06bf94db06a52320fc3dc71028973	Bacteria	Proteobacteria	Alphaproteobacteria	Acetobacterales	Acetobacteraceae	Endobacter	uncultured_bacterium
09c09ddab64ba96be51338abc6f4ec55	Bacteria	Verrucomicrobiota	Chlamydiae	Chlamydiales	unidentified	unidentified
23476414381256d22405571614c386f3	Bacteria	Proteobacteria	Alphaproteobacteria	Rhodospirillales	Magnetospirillaceae	unidentified	uncultured_bacterium
e7527e51193481855eae4a81d9440ffd	Bacteria	unidentified	unidentified	unidentified	unidentified	unidentified
42e5c3169feb27d9232bbb00e021f6d0	Bacteria	Proteobacteria	Alphaproteobacteria	Rhizobiales	Beijerinckiaceae	unidentified
8fe9017afda0a7a872fdfdec10cfd15b	Bacteria	unidentified	unidentified	unidentified	unidentified	unidentified
6283f45c26f3c91141e39bd013a590a0	Bacteria	Myxococcota	Myxococcia	Myxococcales	Myxococcaceae	P3OB-42	uncultured_bacterium
d2182c721f24afad5af7e1345c324ec0	Bacteria	Bacteroidota	Bacteroidia	Sphingobacteriales	Sphingobacteriaceae	unidentified
f06c201e8e8a8e6d608528a5ecbe9350	Bacteria	unidentified	unidentified	unidentified	unidentified	unidentified
a787ddc27d9be4e7950b4e4627f2a96a	Bacteria	Bacteroidota	Bacteroidia	Cytophagales	Hymenobacteraceae	Hymenobacter	uncultured_bacterium
08fc5fc626e09b4f1802375664c20945	Bacteria	Acidobacteriota	Acidobacteriae	Acidobacteriales	Acidobacteriaceae_(Subgroup_1)	Edaphobacter	Edaphobacter_sp.
85f44b9f99e1122e49927734900c6a54	Bacteria	Proteobacteria	Gammaproteobacteria	Enterobacterales	Morganellaceae	Buchnera	Buchnera_aphidicola
b0b38917d01ab7a9d74219747bc98ca9	Bacteria	Proteobacteria	Alphaproteobacteria	Rickettsiales	AB1	AB1	uncultured_bacterium
f5b8b7b58ff2a6be649c9830af07550c	Bacteria	Bacteroidota	Bacteroidia	Chitinophagales	Chitinophagaceae	unidentified	uncultured_Bacteroidetes
4b3464ad37c62ebb65d4f9374a033f52	Bacteria	Proteobacteria	Alphaproteobacteria	Sphingomonadales	Sphingomonadaceae	Sphingomonas
0687be3bcb588328ac3c6b181ec73a74	Bacteria	Planctomycetota	Phycisphaerae	Tepidisphaerales	WD2101_soil_group	WD2101_soil_group	uncultured_bacterium
bf0d2ff01a31e08e1c44cbbe217d52ad	Bacteria	Bacteroidota	Bacteroidia	Cytophagales	Hymenobacteraceae	Hymenobacter	uncultured_bacterium
d243d5fc231c66b3ba3493a288a7910e	Bacteria	Bacteroidota	Bacteroidia	Sphingobacteriales	Sphingobacteriaceae	Mucilaginibacter
726673fad708d821fb11c730b03fe7d7	Bacteria	Proteobacteria	Alphaproteobacteria	Acetobacterales	Acetobacteraceae	Endobacter
0226cc179ee6f4bab75c6d713340d88b	Bacteria	Bacteroidota	Bacteroidia	Cytophagales	Hymenobacteraceae	Hymenobacter	uncultured_bacterium
c5bda1788bbe639cc12880d1cfb87b51	Bacteria	unidentified	unidentified	unidentified	unidentified	unidentified
0a165844daf38d8ce2008c94a5b4565e	Bacteria	Proteobacteria	Alphaproteobacteria	Sphingomonadales	Sphingomonadaceae	Sphingomonas	Sphingomonas_glacialis
c6bd25ba8540191559a33a5a7dc50bbc	Bacteria	unidentified	unidentified	unidentified	unidentified	unidentified
2db347575e0d0155ff60e8230b2dfb44	Bacteria	Planctomycetota	Planctomycetes	Isosphaerales	Isosphaeraceae	Tundrisphaera
c8f1a6573a3c875b19a1af0089f71661	Bacteria	Proteobacteria	Alphaproteobacteria	Acetobacterales	Acetobacteraceae	Acidiphilium
1d8075cf6254ed2c9ac5b226220d3c33	Bacteria	Verrucomicrobiota	Verrucomicrobiae	Chthoniobacterales	Chthoniobacteraceae	LD29	uncultured_bacterium
4850a238b7fbbd5ffa204c5a5a396f2c	Bacteria	Proteobacteria	Gammaproteobacteria	Enterobacterales	Hafniaceae	Hafnia-Obesumbacterium
fd4ea8f5ca9e2a8def4e6291096d095d	Bacteria	Proteobacteria	Gammaproteobacteria	Xanthomonadales	Rhodanobacteraceae	Dyella
3c396cab85833e3be218fc94da1504ea	Bacteria	Armatimonadota	Armatimonadia	Armatimonadales	Armatimonadales	Armatimonadales	uncultured_bacterium
03403b732933e08db9cc4da576aa87bf	Bacteria	Proteobacteria	Alphaproteobacteria	Acetobacterales	Acetobacteraceae	unidentified
7fa1ff40ec2189554047c646b702419b	Bacteria	Bacteroidota	Bacteroidia	Cytophagales	Hymenobacteraceae	Hymenobacter	uncultured_bacterium
75286280b01d36190f0883e8a6a5790c	Bacteria	Bacteroidota	Bacteroidia	Chitinophagales	Chitinophagaceae	Aurantisolimonas	uncultured_bacterium
8df2b2e6c1cb64bd18b81d5bae7f0898	Bacteria	Proteobacteria	Gammaproteobacteria	Burkholderiales	Oxalobacteraceae	Massilia
64b182ad81711c229ed067430218eca9	Bacteria	Proteobacteria	Alphaproteobacteria	Rhizobiales	Beijerinckiaceae	1174-901-12
a5a950cf637235c8b10f85f9c0239877	Bacteria	unidentified	unidentified	unidentified	unidentified	unidentified
bcaa0e8a0a39e7eb128fa1cf098941c9	Bacteria	Planctomycetota	Phycisphaerae	Tepidisphaerales	WD2101_soil_group	WD2101_soil_group	uncultured_Planctomycetaceae
0bdef638dd8079a5ac3b98156b1a69f6	Bacteria	Bacteroidota	Bacteroidia	Chitinophagales	Chitinophagaceae	Puia	metagenome
9dcc5f01b6693e2f5cd147e0427e7beb	Bacteria	Proteobacteria	Gammaproteobacteria	Burkholderiales	Comamonadaceae	unidentified
ab5ac12d96a9cb899dbedc72432417b2	Bacteria	Acidobacteriota	Acidobacteriae	Acidobacteriales	Acidobacteriaceae_(Subgroup_1)	Acidipila	uncultured_bacterium
9ab26e13620cda91ebc07e9ae0eebd77	Bacteria	Myxococcota	Myxococcia	Myxococcales	Myxococcaceae	P3OB-42	uncultured_bacterium
066330c574d2249e09e9bfb31d813894	Bacteria	WPS-2	WPS-2	WPS-2	WPS-2	WPS-2	uncultured_Firmicutes
3427d01d78ba188b3925fe732059058e	Bacteria	Proteobacteria	Alphaproteobacteria	Paracaedibacterales	Paracaedibacteraceae	unidentified	uncultured_bacterium
8f4c83259bea5e3a9a78114ad2c395ea	Bacteria	Bacteroidota	Bacteroidia	Cytophagales	Hymenobacteraceae	Hymenobacter	uncultured_bacterium
a6c72b0648c39c0a467ade92c619a253	Bacteria	Verrucomicrobiota	Verrucomicrobiae	Chthoniobacterales	Chthoniobacteraceae	LD29	uncultured_bacterium
7764f76f4ec6bd850f92593bd8aaa2d0	Bacteria	Proteobacteria	Alphaproteobacteria	Acetobacterales	Acetobacteraceae	Acidiphilium
1651c3df4470093d7b6b171eb57191f4	Bacteria	Proteobacteria	Alphaproteobacteria	Sphingomonadales	Sphingomonadaceae	Sphingomonas
c8875029974c69b7c394e8ce565c52fb	Bacteria	Bacteroidota	Bacteroidia	Cytophagales	Hymenobacteraceae	Hymenobacter
51431adcfdf2ab603ecec18e2bbde816	Bacteria	Planctomycetota	Phycisphaerae	Tepidisphaerales	WD2101_soil_group	WD2101_soil_group	uncultured_bacterium
d87104d0b58c3b3be0e065a9997b1e33	Bacteria	Actinobacteriota	Actinobacteria	Frankiales	Nakamurellaceae	Nakamurella
6694b4098f2afb4f7eecb4f56514130f	Bacteria	Bacteroidota	Bacteroidia	Cytophagales	Hymenobacteraceae	Hymenobacter	uncultured_bacterium
e35e08ac71b8a7f72ce95fe2cb5ea74b	Bacteria	Actinobacteriota	Actinobacteria	Frankiales	Frankiaceae	Jatrophihabitans
a05c905259ba260908ca5da69760d427	Bacteria	Proteobacteria	Alphaproteobacteria	Sphingomonadales	Sphingomonadaceae	Sphingobium
1ff363946c15ea41de0b996b472504f7	Bacteria	Planctomycetota	Planctomycetes	Isosphaerales	Isosphaeraceae	Tundrisphaera
a2acae65ea43a781b9a06f1fc7296b86	Bacteria	Proteobacteria	Gammaproteobacteria	Enterobacterales	unidentified	unidentified
9dc3eb0f5563bd43a4de0fe7475a025e	Bacteria	Acidobacteriota	Acidobacteriae	Acidobacteriales	Acidobacteriaceae_(Subgroup_1)	Terriglobus	uncultured_bacterium
8b792e24337c18b167c9dc33978ba44a	Bacteria	unidentified	unidentified	unidentified	unidentified	unidentified
41601343e5fada6be4ebd4bcd85871ec	Bacteria	Actinobacteriota	Actinobacteria	Corynebacteriales	Mycobacteriaceae	Mycobacterium
9252f4dadb9cb0691fe8be7219ac2790	Bacteria	Proteobacteria	Alphaproteobacteria	Caulobacterales	Caulobacteraceae	unidentified	metagenome
2a58a75383e2556892b4b37d2ac7262e	Bacteria	Armatimonadota	Armatimonadia	Armatimonadales	Armatimonadales	Armatimonadales	uncultured_soil
d08361f6cdf741cabcfda8254b7caa49	Bacteria	Verrucomicrobiota	Chlamydiae	Chlamydiales	Parachlamydiaceae	unidentified
1cf2a23d1ef42899d098db0ef9d5043f	Bacteria	Proteobacteria	Alphaproteobacteria	Sphingomonadales	Sphingomonadaceae	Sphingomonas
29f1cee1bf2db99edfc1c8be483b6771	Bacteria	Patescibacteria	Saccharimonadia	Saccharimonadales	LWQ8	LWQ8	uncultured_bacterium
2dc83e9857a358fa4482075c572917e1	Bacteria	Myxococcota	Myxococcia	Myxococcales	Myxococcaceae	P3OB-42	uncultured_bacterium
49af908bf7ecf1ed0e2f121823c6ad37	Bacteria	Proteobacteria	Gammaproteobacteria	Xanthomonadales	Rhodanobacteraceae	Rhodanobacter
29d4b7cb7a51d7e7f7c13859af8945c3	Bacteria	Proteobacteria	Alphaproteobacteria	Sphingomonadales	Sphingomonadaceae	Sphingomonas	uncultured_eubacterium
2785413ca0bfb91a0f4a1502cae2f3f4	Bacteria	Bacteroidota	Bacteroidia	Sphingobacteriales	Sphingobacteriaceae	Mucilaginibacter
9bb484e58a0ca32def9888061ff661ea	Bacteria	Bdellovibrionota	Bdellovibrionia	Bdellovibrionales	Bdellovibrionaceae	Bdellovibrio	metagenome
ca984e43a17e35e2b3fb6619b689f406	Bacteria	Armatimonadota	Chthonomonadetes	Chthonomonadales	Chthonomonadaceae	Chthonomonas	uncultured_bacterium
eb3cefaa3e63a32174f7e6d8fbbfb0ef	Bacteria	Bacteroidota	Bacteroidia	Sphingobacteriales	Sphingobacteriaceae	Mucilaginibacter	Mucilaginibacter_jinjuensis
6b94b2c3993ae9c468f7bb2e118dc767	Bacteria	Actinobacteriota	Actinobacteria	Kineosporiales	Kineosporiaceae	Kineococcus
6baf3d8b872a6af4c496b4d6d86b7fa5	Bacteria	Bacteroidota	Bacteroidia	Sphingobacteriales	Sphingobacteriaceae	Mucilaginibacter
dbc039308ba9a954a37800e48ac2b715	Bacteria	Proteobacteria	Alphaproteobacteria	Acetobacterales	Acetobacteraceae	unidentified
57ba2ae0e274d75a1dbc3a36237c0315	Bacteria	Proteobacteria	Alphaproteobacteria	Rhizobiales	Beijerinckiaceae	unidentified
3d6da4853055ccfc80db03cefee88f5a	Bacteria	Proteobacteria	Alphaproteobacteria	Sphingomonadales	Sphingomonadaceae	Sphingomonas
8fcedfc302b947a9d00a6c715f3f724f	Bacteria	Proteobacteria	Gammaproteobacteria	JG36-TzT-191	JG36-TzT-191	JG36-TzT-191
e1f328b5f9b5c2698a98760113048789	Bacteria	Actinobacteriota	Actinobacteria	Micromonosporales	Micromonosporaceae	Actinoplanes
18ede6347a9498cd007703b04ce58ce1	Bacteria	Planctomycetota	Planctomycetes	Isosphaerales	Isosphaeraceae	Tundrisphaera	uncultured_bacterium
69b6a54a0c02997fc748955e6a86a2d4	Bacteria	Proteobacteria	Alphaproteobacteria	Rhizobiales	Beijerinckiaceae	1174-901-12	uncultured_Rhizobiales
2e7bab8aaa04f36f149b5d280070d2aa	Bacteria	Bacteroidota	Bacteroidia	Cytophagales	Hymenobacteraceae	Hymenobacter	uncultured_bacterium
312562ce33611e742b6e57c7d754fbe0	Bacteria	Proteobacteria	Alphaproteobacteria	Sphingomonadales	Sphingomonadaceae	Novosphingobium
119f870a363f844a59ce2d16cc0c9303	Bacteria	Armatimonadota	Armatimonadia	Armatimonadales	Armatimonadales	Armatimonadales	uncultured_soil
7a398d0ef8f7fc5e813df190562fcf06	Bacteria	Proteobacteria	Alphaproteobacteria	Sphingomonadales	Sphingomonadaceae	Sphingoaurantiacus	uncultured_bacterium
0e1e42ddd3767ffc5168e6e99485a096	Bacteria	Actinobacteriota	Thermoleophilia	Solirubrobacterales	Solirubrobacteraceae	Conexibacter
3bd5c8c4820c0287e9189338a58c4f39	Bacteria	Verrucomicrobiota	Omnitrophia	Omnitrophales	Omnitrophaceae	unidentified	uncultured_planctomycete
b8cda92d99babfc52d6b6a2d4078b301	Bacteria	Proteobacteria	Alphaproteobacteria	Acetobacterales	Acetobacteraceae	unidentified
0e8036d653f677349b94403999bfe958	Bacteria	Proteobacteria	Alphaproteobacteria	Sphingomonadales	Sphingomonadaceae	unidentified
483ea501739bd265b9b006c94db95856	Bacteria	Proteobacteria	Gammaproteobacteria	Xanthomonadales	Rhodanobacteraceae	Luteibacter	Luteibacter_sp.
a4bdc7ac623bd61af36a78c9b156dcea	Bacteria	Proteobacteria	Alphaproteobacteria	Sphingomonadales	Sphingomonadaceae	Sphingomonas
58d598ec09d9f0759b8df6d6746515ce	Bacteria	Planctomycetota	Planctomycetes	Isosphaerales	Isosphaeraceae	Tundrisphaera	uncultured_bacterium
e7c778dc0a769d10ab4a1be642912924	Bacteria	Proteobacteria	Alphaproteobacteria	Acetobacterales	Acetobacteraceae	Acidiphilium	uncultured_bacterium
a5ed1c3fbdb29651bc0b3cfde1a90b3b	Bacteria	Proteobacteria	Alphaproteobacteria	Rhizobiales	Beijerinckiaceae	Methylobacterium-Methylorubrum
e68875a574397b4b6f6d79daac2d6b5d	Bacteria	Bacteroidota	Bacteroidia	Cytophagales	Spirosomaceae	Spirosoma	uncultured_bacterium
bbcecc48958fdbb4317002517ac236e4	Bacteria	Proteobacteria	Alphaproteobacteria	Caulobacterales	Caulobacteraceae	unidentified
037e853b2b533f3946fd7ca4277eab7f	Bacteria	Proteobacteria	Gammaproteobacteria	Diplorickettsiales	Diplorickettsiaceae	unidentified	uncultured_bacterium
7d8c8a5a771370502bcd4da17456d8a7	Bacteria	Proteobacteria	Alphaproteobacteria	Acetobacterales	Acetobacteraceae	unidentified
0a3b9301240519930503d7b085d5098b	Bacteria	Proteobacteria	Alphaproteobacteria	Rickettsiales	Rickettsiaceae	unidentified	uncultured_bacterium
ba245ff5d5a643e95cb152094154ff2f	Bacteria	Bacteroidota	Bacteroidia	Sphingobacteriales	Sphingobacteriaceae	Mucilaginibacter
c0c7b5c2a9ddae219ff29f3512fb0413	Bacteria	Myxococcota	Polyangia	Polyangiales	Polyangiaceae	Pajaroellobacter
da40a15c66aef7e847ffc0e24a786d71	Bacteria	Planctomycetota	Planctomycetes	Isosphaerales	Isosphaeraceae	Tundrisphaera	uncultured_bacterium
db4c399058369df60a97f4f06b17145c	Bacteria	Acidobacteriota	Acidobacteriae	Acidobacteriales	Acidobacteriaceae_(Subgroup_1)	Granulicella
4affb81ac9b78e46e43ce7ca8183c132	Bacteria	Myxococcota	Myxococcia	Myxococcales	Myxococcaceae	P3OB-42	uncultured_bacterium
db86e29c5f6702b0ea4ea2822af0123e	Bacteria	Armatimonadota	Chthonomonadetes	Chthonomonadales	Chthonomonadaceae	Chthonomonas	uncultured_bacterium
8abbe5f22fc2677d7875cebca3db21ae	Bacteria	Bacteroidota	Bacteroidia	Sphingobacteriales	Sphingobacteriaceae	Mucilaginibacter
e8b36b908760d5fc7a768dab51419ee6	Bacteria	Myxococcota	Polyangia	Polyangiales	Polyangiaceae	Pajaroellobacter	uncultured_bacterium
5d6d17ee69dee5763681015da7eca549	Bacteria	Bacteroidota	Bacteroidia	Cytophagales	Hymenobacteraceae	Hymenobacter	uncultured_bacterium
23a73669e3e15047f8e34d62a09a4375	Bacteria	Bacteroidota	Bacteroidia	Cytophagales	Hymenobacteraceae	Hymenobacter
bb2d1c68251443a48328593bf6d9d024	Bacteria	Acidobacteriota	Acidobacteriae	Acidobacteriales	unidentified	unidentified	uncultured_Holophaga
269cd6d588898b0dab30e4daeef882df	Bacteria	Proteobacteria	Alphaproteobacteria	Elsterales	unidentified	unidentified
5eb056769ed21608207170afc5b386d6	Bacteria	Bacteroidota	Bacteroidia	Sphingobacteriales	Sphingobacteriaceae	Mucilaginibacter
1ed4a9684f2c85a788415139776466df	Bacteria	Acidobacteriota	Acidobacteriae	Acidobacteriales	Acidobacteriaceae_(Subgroup_1)	Granulicella
0292564bd1fbde11a44c980bcb6a78e0	Bacteria	Actinobacteriota	Actinobacteria	Micromonosporales	Micromonosporaceae	Actinoplanes
ecdc26766c4d209bfb8621ac584e6964	Bacteria	Proteobacteria	Gammaproteobacteria	Xanthomonadales	Rhodanobacteraceae	Rhodanobacter
97209e6ed55aea85020ff903a9990f93	Bacteria	Proteobacteria	Alphaproteobacteria	Sphingomonadales	Sphingomonadaceae	Sphingomonas
a832b81d46e23cc739d99b01952f4372	Bacteria	Proteobacteria	Alphaproteobacteria	Rhizobiales	Devosiaceae	Devosia
491f6149033e22d38a9d810766f72f73	Bacteria	Proteobacteria	Alphaproteobacteria	Rhizobiales	Beijerinckiaceae	1174-901-12	uncultured_Rhizobiales
eaf1183a5d02af232625c41f54ba3c22	Bacteria	Proteobacteria	Alphaproteobacteria	Caulobacterales	Caulobacteraceae	unidentified
1fa076af4641f878f092c007127ba87f	Bacteria	Bacteroidota	Bacteroidia	Cytophagales	Hymenobacteraceae	Hymenobacter
2b88296d2a1c06f6fcfcf2d8e63d9b47	Bacteria	Acidobacteriota	Acidobacteriae	Acidobacteriales	Acidobacteriaceae_(Subgroup_1)	Acidipila
8ebce581e809775fe7a88d95c025d6b9	Bacteria	Acidobacteriota	Acidobacteriae	Acidobacteriales	Acidobacteriaceae_(Subgroup_1)	Granulicella	uncultured_soil
a298d4b33fdcf5a3c7c0d50648d6960e	Bacteria	Proteobacteria	Alphaproteobacteria	Micropepsales	Micropepsaceae	unidentified
b6c83c9dcc47d41e1ea5831f40966169	Bacteria	Bacteroidota	Bacteroidia	Cytophagales	Hymenobacteraceae	Hymenobacter
22cea49168386378c149ffe2c1757b1b	Bacteria	Planctomycetota	Planctomycetes	Isosphaerales	Isosphaeraceae	Tundrisphaera	uncultured_Singulisphaera
20e59cce5f9a573eea51d74a10ef3e13	Bacteria	Planctomycetota	Planctomycetes	Isosphaerales	Isosphaeraceae	Tundrisphaera	uncultured_bacterium
81f8a70c527f3d1c906ffcfa03eede59	Bacteria	Acidobacteriota	Acidobacteriae	Acidobacteriales	Acidobacteriaceae_(Subgroup_1)	Edaphobacter
fc4d567d1d0828e1fdc36916f0d53d15	Bacteria	Actinobacteriota	Actinobacteria	Micromonosporales	Micromonosporaceae	Actinoplanes
d9c7419f6be37ce1fd41ed7f123c79e3	Bacteria	Bacteroidota	Bacteroidia	Cytophagales	Hymenobacteraceae	Hymenobacter
814794a9f223198b1e9fdc4c2cf9b59b	Bacteria	Acidobacteriota	Acidobacteriae	Acidobacteriales	Acidobacteriaceae_(Subgroup_1)	Granulicella
378a67dee413011c7f017db6c1512457	Bacteria	Proteobacteria	Gammaproteobacteria	WD260	WD260	WD260
23567cec1148ff7a5b094971d3c517f5	Bacteria	Proteobacteria	Alphaproteobacteria	Acetobacterales	Acetobacteraceae	Acidocella	uncultured_eubacterium
3b7a10bf2db35a9ad99360168ab9a886	Bacteria	Proteobacteria	Alphaproteobacteria	Sphingomonadales	Sphingomonadaceae	Sphingomonas
c522533ca531107893c31c283ca7d755	Bacteria	Bacteroidota	Bacteroidia	Cytophagales	Hymenobacteraceae	Hymenobacter	uncultured_bacterium
6b9635131d6a7625d4ce097cbeee6648	Bacteria	Actinobacteriota	Actinobacteria	Frankiales	Frankiaceae	Jatrophihabitans	Jatrophihabitans_sp.
636a69e9c7898f4fe810788bf0cc4cdf	Bacteria	unidentified	unidentified	unidentified	unidentified	unidentified
11397adbcc3ae7ea2d586775e298a19d	Bacteria	Proteobacteria	Alphaproteobacteria	Sphingomonadales	Sphingomonadaceae	Sphingomonas
ff3c5ed67e506870eedf57b5d1b71f0d	Bacteria	unidentified	unidentified	unidentified	unidentified	unidentified
cc761daf51f27c423da57f3f1f0ff5cc	Bacteria	Proteobacteria	Gammaproteobacteria	Enterobacterales	Erwiniaceae	Pantoea
041e92663eb953e623ba9e31f86976ed	Bacteria	Proteobacteria	Alphaproteobacteria	Rhizobiales	Xanthobacteraceae	unidentified
f8a8e8568f89adffcf1408d5d399cc2c	Bacteria	Proteobacteria	Alphaproteobacteria	Acetobacterales	Acetobacteraceae	unidentified
0872144546b2cc3b9865326067cb692b	Bacteria	Proteobacteria	Alphaproteobacteria	Acetobacterales	Acetobacteraceae	Acidocella	uncultured_bacterium
b4e2fdc6e091baa61f0a96edbd867361	Bacteria	Proteobacteria	Alphaproteobacteria	Rhizobiales	Beijerinckiaceae	unidentified
f5be753bcc8ac92c9c7d9347e07fde77	Bacteria	Armatimonadota	Armatimonadia	Armatimonadales	Armatimonadales	Armatimonadales	uncultured_Chloroflexi
660cf9a7d0b62676b96ef9146d76ea0c	Bacteria	Proteobacteria	Gammaproteobacteria	unidentified	unidentified	Acidibacter
c190c326c71c0bf22b175357337b6db7	Bacteria	Verrucomicrobiota	Verrucomicrobiae	Pedosphaerales	Pedosphaeraceae	unidentified	bacterium_enrichment
a3f9793b741634689b9c7ae8f4c86a31	Bacteria	Proteobacteria	Alphaproteobacteria	Rhodospirillales	unidentified	unidentified	uncultured_Rhodospirillaceae
b54993eee7768086fc768c4cbf3b339e	Bacteria	unidentified	unidentified	unidentified	unidentified	unidentified
3ba26513f409dbfc2b47d03f42467ae2	Bacteria	Proteobacteria	Alphaproteobacteria	Acetobacterales	Acetobacteraceae	unidentified
d73b3a670128b318e007cb21d65b8710	Bacteria	Proteobacteria	Alphaproteobacteria	Acetobacterales	Acetobacteraceae	Endobacter	uncultured_bacterium
f333764fc7d05ece3b8b85b98737de49	Bacteria	Proteobacteria	Alphaproteobacteria	Rhizobiales	Beijerinckiaceae	1174-901-12	Rhizobiales_bacterium
0c586a6e4481999c44be44b850a2431e	Bacteria	Bacteroidota	Bacteroidia	Cytophagales	Hymenobacteraceae	Hymenobacter
0f9b5336f169ff49cc92fac9b1dd44af	Bacteria	Proteobacteria	Alphaproteobacteria	Acetobacterales	Acetobacteraceae	Acidisoma
83f20fcc114379892fdd9cfcc3a617b9	Bacteria	Proteobacteria	Alphaproteobacteria	Acetobacterales	Acetobacteraceae	Commensalibacter	uncultured_bacterium
6fb5dc26c4cc567ca07dbb39a5c3bb26	Bacteria	Proteobacteria	Gammaproteobacteria	Burkholderiales	Oxalobacteraceae	Massilia
2ff49c00fa6ca606d89de235f96664b4	Bacteria	Actinobacteriota	Thermoleophilia	Solirubrobacterales	67-14	67-14	metagenome
b63840d9401a7a51a20d49fddd828628	Bacteria	Planctomycetota	Planctomycetes	Isosphaerales	Isosphaeraceae	Tundrisphaera	uncultured_bacterium
d2d0e411838a7e868a51303275e67f89	Bacteria	Acidobacteriota	Acidobacteriae	Bryobacterales	Bryobacteraceae	Bryobacter
decc7f07cdeb8adff74e68387a5baa01	Bacteria	Proteobacteria	Alphaproteobacteria	Acetobacterales	Acetobacteraceae	Acidocella
a7affdf37ba11e1a8c4e30de8210d5b1	Bacteria	Proteobacteria	Alphaproteobacteria	Acetobacterales	Acetobacteraceae	Acidiphilium	uncultured_bacterium
50b61496d772ef01f3cbdacc5c6ca371	Bacteria	Proteobacteria	Alphaproteobacteria	Sphingomonadales	Sphingomonadaceae	Sphingomonas
5ca959a4f8efcd9d2a3b495d44371bb3	Bacteria	Proteobacteria	Gammaproteobacteria	Burkholderiales	Comamonadaceae	unidentified
86d6db0b6e15510fa5d27ceae8fd5e0d	Bacteria	Proteobacteria	Gammaproteobacteria	Pseudomonadales	Pseudomonadaceae	Pseudomonas
5db8984fff7f43900f1244149e9328ee	Bacteria	Proteobacteria	Gammaproteobacteria	Burkholderiales	Burkholderiaceae	Burkholderia-Caballeronia-Paraburkholderia
6a8ccb2b5f433232f798b337017a45af	Bacteria	Planctomycetota	Planctomycetes	Isosphaerales	Isosphaeraceae	unidentified	uncultured_bacterium
52a48d3bc7f42cbfae4ce767eca4887f	Bacteria	unidentified	unidentified	unidentified	unidentified	unidentified
3df1ec7cd8b06c8c05dc1697e18c74f2	Bacteria	Verrucomicrobiota	Chlamydiae	Chlamydiales	unidentified	unidentified
411302b614bb9f994565d3d782c7e8fb	Bacteria	unidentified	unidentified	unidentified	unidentified	unidentified
c91cac1e1c82ec8f59e44df0ec3b8696	Bacteria	Acidobacteriota	Acidobacteriae	Acidobacteriales	Acidobacteriaceae_(Subgroup_1)	Granulicella	Granulicella_tundricola
0ef28417925c8c1ffa2a781fdc2518ad	Bacteria	unidentified	unidentified	unidentified	unidentified	unidentified
00b401521b4306f456914aa43b30e059	Bacteria	Acidobacteriota	Acidobacteriae	Acidobacteriales	Acidobacteriaceae_(Subgroup_1)	Acidipila	uncultured_bacterium
0d591d30c978f16a43486ba8034e30bf	Bacteria	Proteobacteria	Gammaproteobacteria	unidentified	unidentified	unidentified	Candidatus_Carsonella
0719bfe28ad58853a8a2052032438244	Bacteria	Proteobacteria	Alphaproteobacteria	Sphingomonadales	Sphingomonadaceae	Sphingomonas
0391d10ffe5879cd2751bbfe6a567a63	Bacteria	Myxococcota	Polyangia	Polyangiales	Phaselicystidaceae	Phaselicystis
7a6c82494e8b1c8b46246ca081806a03	Bacteria	Proteobacteria	Alphaproteobacteria	Caedibacterales	Caedibacteraceae	Caedibacter	uncultured_bacterium
103e41248f238b0a53a245c93efbf79c	Bacteria	Planctomycetota	Planctomycetes	Isosphaerales	Isosphaeraceae	Tundrisphaera	uncultured_bacterium
672eba849a56b501db24328796c2f975	Bacteria	Verrucomicrobiota	Verrucomicrobiae	Chthoniobacterales	Chthoniobacteraceae	LD29	uncultured_bacterium
a910fa346d534498863236cbc7c8ebb1	Bacteria	Verrucomicrobiota	Verrucomicrobiae	Pedosphaerales	Pedosphaeraceae	unidentified	bacterium_enrichment
b94d98e620bc77effaa357c74707f53e	Bacteria	Proteobacteria	Alphaproteobacteria	Acetobacterales	Acetobacteraceae	unidentified	uncultured_bacterium
981b01f21a85eb5790438cc3928f5da2	Bacteria	Actinobacteriota	Actinobacteria	Frankiales	Frankiaceae	Jatrophihabitans
7fb8e0119ef214ddf638bc3425372705	Bacteria	unidentified	unidentified	unidentified	unidentified	unidentified
5a0447f66e107f03a4570cd30408c4b1	Bacteria	Proteobacteria	Alphaproteobacteria	Acetobacterales	Acetobacteraceae	Acidiphilium	uncultured_bacterium
ced3830453a00a31db3366d949e9df43	Bacteria	Proteobacteria	Alphaproteobacteria	Acetobacterales	Acetobacteraceae	unidentified
94e90546da00c86cfe6fa7f691604ef3	Bacteria	Actinobacteriota	Actinobacteria	Frankiales	Acidothermaceae	Acidothermus	uncultured_bacterium
418fe63b08204ceb208ac6bb1a759137	Bacteria	Planctomycetota	Planctomycetes	Isosphaerales	Isosphaeraceae	Tundrisphaera	uncultured_bacterium
410d4450c7c330ae47c1d2bca46bfe8d	Bacteria	unidentified	unidentified	unidentified	unidentified	unidentified
69153177492c79f0f37ed47fe7ef077b	Bacteria	unidentified	unidentified	unidentified	unidentified	unidentified
7f8ebffadf16f6d42fd7b332a165ffb1	Bacteria	Bacteroidota	Bacteroidia	Cytophagales	Hymenobacteraceae	Hymenobacter	uncultured_bacterium
6338c78ef53404e10944602b7ea544f0	Bacteria	Armatimonadota	Armatimonadia	Armatimonadales	Armatimonadales	Armatimonadales	uncultured_bacterium
72df06ff1f5758687dfdb5ee00802ecf	Bacteria	Proteobacteria	Alphaproteobacteria	Elsterales	unidentified	unidentified
31a5957644f82b21842abdf7c99b77c0	Bacteria	Armatimonadota	Armatimonadia	Armatimonadales	Armatimonadales	Armatimonadales	uncultured_Chloroflexi
b32c31cdf2e8499f2dcf74dc1dca50df	Bacteria	Actinobacteriota	Thermoleophilia	Solirubrobacterales	67-14	67-14	metagenome
ed2c419c7345defb4486bf226f9533c1	Bacteria	Proteobacteria	Alphaproteobacteria	Rhizobiales	Beijerinckiaceae	Methylobacterium-Methylorubrum
53c336c1b50f193c46544857724d6de4	Bacteria	Proteobacteria	Alphaproteobacteria	Caulobacterales	Caulobacteraceae	Caulobacter
d7a0c6f5e0fe555d05ebcbaf94f94744	Bacteria	Bacteroidota	Bacteroidia	Sphingobacteriales	Sphingobacteriaceae	Mucilaginibacter
0a7d1a8eb430ddcacf24827e34639487	Bacteria	Armatimonadota	Armatimonadia	Armatimonadales	Armatimonadales	Armatimonadales	uncultured_soil
3eb1f2fff723a3423e6f68d68530f375	Bacteria	unidentified	unidentified	unidentified	unidentified	unidentified
8059cc93ba42a3cc1bd6acfdba84b0e1	Bacteria	Actinobacteriota	Actinobacteria	Frankiales	Frankiaceae	Jatrophihabitans
2dcbaf18b8bbfcea7440b731cdb06abc	Bacteria	Bacteroidota	Bacteroidia	Cytophagales	Hymenobacteraceae	Hymenobacter
9205b8891fe0c955162448f8db0d72e3	Bacteria	Bacteroidota	Bacteroidia	Cytophagales	Hymenobacteraceae	Hymenobacter
afeab245f68de4fbf522c4c0b051264c	Bacteria	Acidobacteriota	Acidobacteriae	Acidobacteriales	Acidobacteriaceae_(Subgroup_1)	unidentified
cab14d6a005ef4707d77d2dd57161e0b	Bacteria	Actinobacteriota	Actinobacteria	Frankiales	Frankiaceae	Jatrophihabitans	uncultured_Frankineae
287293951348f094a5abe9037c3175b2	Bacteria	Actinobacteriota	Actinobacteria	Frankiales	Nakamurellaceae	Nakamurella
b0ece77d27f2ffdf0d78becb2ea7f98c	Bacteria	Myxococcota	Polyangia	Polyangiales	Phaselicystidaceae	Phaselicystis	metagenome
1f6d9956d70dfcf1ac9bd5d700fc7cc8	Bacteria	unidentified	unidentified	unidentified	unidentified	unidentified
8eb8ab699f1c6c438421b162e3e046e3	Bacteria	unidentified	unidentified	unidentified	unidentified	unidentified
034d74bc4d1ed738149e585e0919e684	Bacteria	Proteobacteria	Gammaproteobacteria	Burkholderiales	Comamonadaceae	unidentified
3b6be59467cb23574b47d73aff520b8d	Bacteria	Planctomycetota	Planctomycetes	Isosphaerales	Isosphaeraceae	Tundrisphaera	uncultured_bacterium
324256982d13a34ecc046c83fda01b38	Bacteria	Proteobacteria	Alphaproteobacteria	Caulobacterales	Caulobacteraceae	unidentified
1ad550b5e472270dcff2744bb93c4249	Bacteria	Myxococcota	Myxococcia	Myxococcales	Myxococcaceae	P3OB-42	uncultured_bacterium
86410bb643b8021eff831a8a11355823	Bacteria	Proteobacteria	Alphaproteobacteria	Rhizobiales	Beijerinckiaceae	1174-901-12
e2b281a716b5607bba05e9fcf3c09835	Bacteria	Proteobacteria	Alphaproteobacteria	Sphingomonadales	Sphingomonadaceae	Sphingomonas	metagenome
c9a5f774716a18dd3882053a2b30be76	Bacteria	Myxococcota	Myxococcia	Myxococcales	Myxococcaceae	P3OB-42	uncultured_bacterium
d6ed8b3cdfe0f045648ba91ac4a24d8c	Bacteria	Proteobacteria	Gammaproteobacteria	unidentified	unidentified	Acidibacter	uncultured_bacterium
4a13d23c9fb6a07682f36c9a3394f975	Bacteria	Bacteroidota	Bacteroidia	Cytophagales	Hymenobacteraceae	Hymenobacter
82228698b1e3e7533b689be882439d6d	Bacteria	Acidobacteriota	Acidobacteriae	Acidobacteriales	Acidobacteriaceae_(Subgroup_1)	Bryocella	uncultured_bacterium
e41c5bcec69905c66fc12025a58434ec	Bacteria	Planctomycetota	Phycisphaerae	Tepidisphaerales	WD2101_soil_group	WD2101_soil_group	uncultured_bacterium
aea9a2996371b6848663fe88f0e6bdad	Bacteria	Bacteroidota	Bacteroidia	Cytophagales	Hymenobacteraceae	Hymenobacter	uncultured_bacterium
8ce149a7f8ef0148855f6d58f5fa64cf	Bacteria	unidentified	unidentified	unidentified	unidentified	unidentified
53b8e5bf0136d1387baad83aa7fe5884	Bacteria	Bacteroidota	Bacteroidia	Cytophagales	Hymenobacteraceae	Hymenobacter
d77612ed96fa9c52c3531ea35ed53242	Bacteria	Bacteroidota	Bacteroidia	Cytophagales	Spirosomaceae	Spirosoma
c93a6006f6eb105c8333bfd8dec75106	Bacteria	Actinobacteriota	Thermoleophilia	Gaiellales	unidentified	unidentified	metagenome
aa541b26d0268934ff1aa0e04b0803ce	Bacteria	Myxococcota	Myxococcia	Myxococcales	Myxococcaceae	P3OB-42	uncultured_bacterium
14cf4e14abae6cdf55c4abeab2b2be66	Bacteria	Proteobacteria	Gammaproteobacteria	Burkholderiales	Comamonadaceae	unidentified
46d69dfa73fdad560d058ea516a768e2	Bacteria	Proteobacteria	Alphaproteobacteria	Acetobacterales	Acetobacteraceae	unidentified
81bc354d69ee2b6be47ccd9077908d98	Bacteria	Proteobacteria	Gammaproteobacteria	Burkholderiales	Oxalobacteraceae	unidentified
bfca740717b296761559d647fe6f9e96	Bacteria	Bdellovibrionota	Oligoflexia	0319-6G20	0319-6G20	0319-6G20	uncultured_proteobacterium
85225ae7a7916146aa84b0dfb4878484	Bacteria	Bacteroidota	Bacteroidia	Cytophagales	Hymenobacteraceae	Hymenobacter
de131dc3e705e39508b9a7851926e7e2	Bacteria	Bacteroidota	Bacteroidia	Cytophagales	Hymenobacteraceae	Hymenobacter
be6bd039791694bcdcc8920b2114c624	Bacteria	Proteobacteria	Gammaproteobacteria	Xanthomonadales	Rhodanobacteraceae	Rhodanobacter	uncultured_Xanthomonadaceae
08552fcdb72fa915386bb0a55b73f2f3	Bacteria	Proteobacteria	Alphaproteobacteria	Rickettsiales	Rickettsiaceae	unidentified
0ed6a1b206ccc3b1f750d8563bf8cc1a	Bacteria	Bdellovibrionota	Bdellovibrionia	Bdellovibrionales	Bdellovibrionaceae	Bdellovibrio	uncultured_bacterium
e4fd0b1c02c5b688b1d32846f5881952	Bacteria	WPS-2	WPS-2	WPS-2	WPS-2	WPS-2	uncultured_forest
163076c2d7e10152bb3d0e2f4b28df75	Bacteria	Actinobacteriota	Acidimicrobiia	IMCC26256	IMCC26256	IMCC26256	uncultured_Ferrimicrobium
d679ca0d0afc45b4ae67506668b13b63	Bacteria	Bacteroidota	Bacteroidia	Sphingobacteriales	Sphingobacteriaceae	Mucilaginibacter
143b7084d6ee753d4730e88f5fc7c6fc	Bacteria	Planctomycetota	Phycisphaerae	Tepidisphaerales	WD2101_soil_group	WD2101_soil_group	uncultured_bacterium
05bd8b546a59f5cfb2bcea30f4018806	Bacteria	Proteobacteria	Alphaproteobacteria	Acetobacterales	Acetobacteraceae	Acidocella
d47ba6daf98bbe78756f8f912018f8ee	Bacteria	Proteobacteria	Alphaproteobacteria	Sphingomonadales	Sphingomonadaceae	Sphingomonas
880bf37478575ee50042d8e1d1516a5d	Bacteria	Proteobacteria	Alphaproteobacteria	Sphingomonadales	Sphingomonadaceae	Sphingomonas
6fd1165266dd177c5a8bf86ee3e1f2b5	Bacteria	unidentified	unidentified	unidentified	unidentified	unidentified
44b8c059aa8f060f02c174975bc1237b	Bacteria	Actinobacteriota	Actinobacteria	Frankiales	Frankiaceae	Jatrophihabitans
4935f1528b64ddf63e0797bc5c9c52e2	Bacteria	Proteobacteria	Alphaproteobacteria	Rhizobiales	Beijerinckiaceae	unidentified
6009235251d0112ce3034459ad92230a	Bacteria	unidentified	unidentified	unidentified	unidentified	unidentified
6fdf2f9bc8b260aaf854e894a500e66b	Bacteria	Proteobacteria	Alphaproteobacteria	Rhizobiales	Beijerinckiaceae	1174-901-12
dbaa633c8bced15bddaf8942b6209c70	Bacteria	Acidobacteriota	Acidobacteriae	Acidobacteriales	Acidobacteriaceae_(Subgroup_1)	Granulicella
8d700158d2369617ac8af3cfce396a18	Bacteria	Proteobacteria	Alphaproteobacteria	Rhizobiales	Beijerinckiaceae	Roseiarcus
f726035da8a3a57149e2019c3a91056e	Bacteria	Bacteroidota	Bacteroidia	Cytophagales	Spirosomaceae	Spirosoma
79c6a99f0ffffd19bf3f2995c1652362	Bacteria	Bdellovibrionota	Bdellovibrionia	Bdellovibrionales	Bdellovibrionaceae	Bdellovibrio	uncultured_bacterium
62d4a02ca17e8c9808a17c8d7eb92b3b	Bacteria	Bacteroidota	Bacteroidia	Cytophagales	Hymenobacteraceae	Hymenobacter	Hymenobacter_nivis
e48980ec5c8a1fa4a2165a4654bda290	Bacteria	Proteobacteria	Alphaproteobacteria	Acetobacterales	Acetobacteraceae	Acidiphilium	uncultured_bacterium
2d01b1a1463faa0d92d7865f9828dcd1	Bacteria	Acidobacteriota	Acidobacteriae	Acidobacteriales	Acidobacteriaceae_(Subgroup_1)	Granulicella
fba44cc7227f73ebe58d03513b460760	Bacteria	Deinococcota	Deinococci	Deinococcales	Deinococcaceae	Deinococcus	Deinococcus_altitudinis
71bf6c02adf08b78b1602833987709e3	Bacteria	Actinobacteriota	Actinobacteria	Frankiales	Frankiaceae	Jatrophihabitans
5bc2b02cf698dfd23cd5c010d34ed01f	Bacteria	Proteobacteria	Alphaproteobacteria	Sphingomonadales	Sphingomonadaceae	Polymorphobacter	uncultured_Alphaproteobacteria
9dbffcb80d295390afd15027bb9b3a75	Bacteria	Actinobacteriota	Actinobacteria	Frankiales	Acidothermaceae	Acidothermus	uncultured_actinobacterium
aa31fa4baa1cd39b4c6e55cfe6bd8056	Bacteria	Actinobacteriota	Actinobacteria	Corynebacteriales	Nocardiaceae	Nocardia
38b737bf7f2b077bd407f259c037ca2d	Bacteria	Actinobacteriota	Actinobacteria	Frankiales	Frankiaceae	Jatrophihabitans	Jatrophihabitans_sp.
b2c7af44965afe65c6d8febdc91667f7	Bacteria	Proteobacteria	Alphaproteobacteria	Sphingomonadales	Sphingomonadaceae	Sphingomonas
f4ef3a1f795d65e2afa026e6ad98aad6	Bacteria	Proteobacteria	Alphaproteobacteria	Micropepsales	Micropepsaceae	unidentified	metagenome
867179e3bd123e440f59b60029823651	Bacteria	Proteobacteria	Alphaproteobacteria	Rhizobiales	Beijerinckiaceae	1174-901-12	uncultured_bacterium
ae31dd403ca5dbe7a169bbbdc088e009	Bacteria	unidentified	unidentified	unidentified	unidentified	unidentified
18a2a51347436f2abe36e3273a8c98b8	Bacteria	Firmicutes	Bacilli	Mycoplasmatales	Mycoplasmataceae	Mycoplasma	uncultured_bacterium
5f7b75a5db295266d469a95993ad2162	Bacteria	Proteobacteria	Alphaproteobacteria	Sphingomonadales	Sphingomonadaceae	Novosphingobium
7d4adaa509e20493bbc4bb3942d80ff4	Bacteria	Actinobacteriota	Acidimicrobiia	Microtrichales	unidentified	unidentified
65587d177db498a2389bdd93ce58aeb3	Bacteria	Actinobacteriota	Actinobacteria	Frankiales	Frankiaceae	Jatrophihabitans
86f9a1dd6283e00caa9479b17a8bf622	Bacteria	Proteobacteria	unidentified	unidentified	unidentified	unidentified
7444cc5ce99f68675be7c305c5366632	Bacteria	unidentified	unidentified	unidentified	unidentified	unidentified
972b651b895d5a691d7b7a44b61d8163	Bacteria	Planctomycetota	Planctomycetes	Gemmatales	Gemmataceae	Gemmata	metagenome
4937ac8c18b891256e00fe04ce191f97	Bacteria	Proteobacteria	Alphaproteobacteria	Acetobacterales	Acetobacteraceae	unidentified
e5ce824981e08c416ae67ea8a73ef0d6	Bacteria	Armatimonadota	Armatimonadia	Armatimonadales	Armatimonadales	Armatimonadales
7b8255b264f3b9388579bde552c40f0b	Bacteria	Armatimonadota	Chthonomonadetes	Chthonomonadales	Chthonomonadaceae	Chthonomonas	uncultured_bacterium
62c83037e552abc372dc8d85fb4435f4	Bacteria	Bacteroidota	Bacteroidia	Sphingobacteriales	Sphingobacteriaceae	Mucilaginibacter	proteobacterium_symbiont
14fd1c34c1dc8d9e7a969e455e5250b1	Bacteria	Proteobacteria	Alphaproteobacteria	Caulobacterales	Caulobacteraceae	unidentified
0303d45442c4d0129216a70e6f25a65b	Bacteria	Acidobacteriota	Acidobacteriae	Acidobacteriales	Koribacteraceae	unidentified	uncultured_bacterium
58ae2e11b8f256554c8c682ca6b0e59d	Bacteria	Proteobacteria	Alphaproteobacteria	Acetobacterales	Acetobacteraceae	Acidiphilium	uncultured_soil
68de9d8924c9130c599ac2f5d22480b9	Bacteria	Proteobacteria	Alphaproteobacteria	Acetobacterales	Acetobacteraceae	unidentified
e5116b23d071580eb1022380655098ac	Bacteria	Proteobacteria	Gammaproteobacteria	Burkholderiales	Comamonadaceae	unidentified
d04c6a99143c1a45f4e5c6bdaef243e1	Bacteria	Armatimonadota	Fimbriimonadia	Fimbriimonadales	Fimbriimonadaceae	Fimbriimonadaceae	metagenome
6fc221c40a6938f04e930da2b1429ee2	Bacteria	Proteobacteria	Alphaproteobacteria	Acetobacterales	Acetobacteraceae	unidentified
100ac13d10eec93fcc6f62e9784c19ed	Bacteria	Proteobacteria	Alphaproteobacteria	Caulobacterales	Caulobacteraceae	unidentified	uncultured_Alphaproteobacteria
9c2d28ca653a81dc18ecf738975115a1	Bacteria	unidentified	unidentified	unidentified	unidentified	unidentified
4564e8ca78e2e7abab72e7cf73776bbd	Bacteria	Proteobacteria	unidentified	unidentified	unidentified	unidentified
68c56896f754db932a51a88ebad5bc6a	Bacteria	Actinobacteriota	Actinobacteria	Propionibacteriales	Nocardioidaceae	Nocardioides
1dd1416a163ec802e55e3f2853a2548c	Bacteria	Acidobacteriota	Acidobacteriae	Bryobacterales	Bryobacteraceae	Bryobacter
dafc19f88d190ecdf61e687faf6bf39c	Bacteria	Bacteroidota	Bacteroidia	Cytophagales	Hymenobacteraceae	Hymenobacter	uncultured_bacterium
c13e4bf07f76ff292effdb319e8646f6	Bacteria	Bacteroidota	Bacteroidia	Sphingobacteriales	Sphingobacteriaceae	Mucilaginibacter	uncultured_soil
b5bf4d342463522af26dd40b3709a049	Bacteria	Verrucomicrobiota	Verrucomicrobiae	Pedosphaerales	Pedosphaeraceae	unidentified	bacterium_enrichment
eda2e78faa83fabf1a8a6cb48ddccb7e	Bacteria	Planctomycetota	Planctomycetes	Isosphaerales	Isosphaeraceae	Tundrisphaera	uncultured_bacterium
bf76e221e9ac4ad721f0b1f7770b2b3c	Bacteria	Acidobacteriota	Acidobacteriae	Acidobacteriales	Acidobacteriaceae_(Subgroup_1)	unidentified
5afaef2035027b369bd05c7b89cf4069	Bacteria	Proteobacteria	Alphaproteobacteria	Rhizobiales	Beijerinckiaceae	Methylobacterium-Methylorubrum
5ad5001bcac1381f1244cfc4ed06ee12	Bacteria	Proteobacteria	Alphaproteobacteria	Caulobacterales	Caulobacteraceae	Caulobacter
695333947bd165df59534e1b2aec0884	Bacteria	Actinobacteriota	Actinobacteria	Frankiales	Frankiaceae	Jatrophihabitans	Jatrophihabitans_sp.
6210a983c424e64c96080e014f82d7d5	Bacteria	Proteobacteria	Gammaproteobacteria	Burkholderiales	Comamonadaceae	unidentified
525d33a7c4702329607bab16327e2cb7	Bacteria	Bacteroidota	Bacteroidia	Sphingobacteriales	Sphingobacteriaceae	Mucilaginibacter
e683fb5443aa54d76d489eeb74a5bfbc	Bacteria	Verrucomicrobiota	Verrucomicrobiae	Chthoniobacterales	Chthoniobacteraceae	LD29	uncultured_bacterium
d4ad619a9f780225c0717336ba0c13f3	Bacteria	Bacteroidota	Bacteroidia	Chitinophagales	Chitinophagaceae	Edaphobaculum	uncultured_bacterium
25accfe37f8319e0ca7f0ba2b1eae49b	Bacteria	Acidobacteriota	Acidobacteriae	Acidobacteriales	Acidobacteriaceae_(Subgroup_1)	Granulicella
7cc919fd7513ffd59b56902ec9a7c0a0	Bacteria	Actinobacteriota	Actinobacteria	Frankiales	unidentified	unidentified
3ab43fcc04514ef20f0fe8689a8c5ea7	Bacteria	Actinobacteriota	Actinobacteria	Micrococcales	Microbacteriaceae	unidentified
c49a1256c6ba2856e2b2b285a5712c7e	Bacteria	Actinobacteriota	Actinobacteria	Frankiales	Frankiaceae	Jatrophihabitans
0a5e4b394338218d1f9a32abe31e6dd4	Bacteria	Bacteroidota	Bacteroidia	Sphingobacteriales	Sphingobacteriaceae	Mucilaginibacter
9c19fc52233053fbff0dc39a7a287ba0	Bacteria	Proteobacteria	Alphaproteobacteria	Acetobacterales	Acetobacteraceae	unidentified
968b50f6d798be35cb0ae5c7f2f6e12e	Bacteria	Acidobacteriota	Acidobacteriae	Bryobacterales	Bryobacteraceae	Bryobacter
ad2149360cf39c8e817f10cef7a82244	Bacteria	unidentified	unidentified	unidentified	unidentified	unidentified
6ec34a55ff2ffdab95465884707e360e	Bacteria	Proteobacteria	Alphaproteobacteria	Azospirillales	Inquilinaceae	Inquilinus
03c9206cbb35f3fda686c8afe793d98b	Bacteria	Myxococcota	Myxococcia	Myxococcales	Myxococcaceae	P3OB-42	uncultured_bacterium
6705cde66997d7baa78d9665e0bb6cb0	Bacteria	Proteobacteria	Alphaproteobacteria	Sphingomonadales	Sphingomonadaceae	Novosphingobium
913b41de2d1b26b57c95a2eca092c1b9	Bacteria	Proteobacteria	Alphaproteobacteria	Rhizobiales	Beijerinckiaceae	1174-901-12	uncultured_Bradyrhizobiaceae
65f494d1664ae4684f3e5197edb96368	Bacteria	Armatimonadota	Fimbriimonadia	Fimbriimonadales	Fimbriimonadaceae	Fimbriimonadaceae	uncultured_bacterium
a87867862326a84751d52c4fabf0bb8e	Bacteria	Proteobacteria	Gammaproteobacteria	JG36-TzT-191	JG36-TzT-191	JG36-TzT-191	uncultured_bacterium
0cd4c20a5efe678b549655ebeb5313fb	Bacteria	Bacteroidota	Bacteroidia	Sphingobacteriales	Sphingobacteriaceae	Mucilaginibacter
d7de5e5d3ba69fe8ac643159b0dfe1b3	Bacteria	Bacteroidota	Bacteroidia	Sphingobacteriales	Sphingobacteriaceae	Mucilaginibacter
46a0aa808ee9e4fb0939629e8bd06853	Bacteria	Verrucomicrobiota	Verrucomicrobiae	Pedosphaerales	Pedosphaeraceae	Pedosphaeraceae
0547bd842d4a79d6a33fcd4ee35482cc	Bacteria	unidentified	unidentified	unidentified	unidentified	unidentified
c1a5c020d0b11f16afbe6ef9d0c699b2	Bacteria	Proteobacteria	Alphaproteobacteria	Sphingomonadales	Sphingomonadaceae	Rhizorhapis
a075a4c1fcc01b0bbed5860986595f7c	Bacteria	Armatimonadota	Armatimonadia	Armatimonadales	Armatimonadales	Armatimonadales	uncultured_bacterium
b1897b86d09446af22ca3ebf1b54732a	Bacteria	Planctomycetota	Planctomycetes	Isosphaerales	Isosphaeraceae	Tundrisphaera
50a98fafd3f42e11d79dfe340ad5cb60	Bacteria	Verrucomicrobiota	Verrucomicrobiae	Pedosphaerales	Pedosphaeraceae	unidentified	uncultured_Verrucomicrobia
054c0c77652edc4b0f7dabb065fb2bbc	Bacteria	unidentified	unidentified	unidentified	unidentified	unidentified
82bd67ead0e6dd0b266ac8e2075097fa	Bacteria	Actinobacteriota	Actinobacteria	Propionibacteriales	Propionibacteriaceae	Friedmanniella
b7691f27c7ce65f13f84c994dd7c1bc8	Bacteria	unidentified	unidentified	unidentified	unidentified	unidentified
46c18f383dbd11f4191991ffafb88411	Bacteria	Bacteroidota	Bacteroidia	Cytophagales	Hymenobacteraceae	Hymenobacter
2f15cf9dea68e788c1c17bb967eb6ff0	Bacteria	Armatimonadota	Chthonomonadetes	Chthonomonadales	Chthonomonadaceae	Chthonomonas	uncultured_bacterium
b5a8882ffe3c32ef122692d9b8e358af	Bacteria	Proteobacteria	Alphaproteobacteria	Sphingomonadales	Sphingomonadaceae	unidentified
aaab76acc0c12adc434321ca41cdd6c5	Bacteria	Proteobacteria	Alphaproteobacteria	Rickettsiales	AB1	AB1	uncultured_bacterium
9052c479109319ed1f662a3d42cc2b53	Bacteria	Myxococcota	Polyangia	Polyangiales	unidentified	unidentified
8313229bef929e96a1df6368c186a220	Bacteria	Proteobacteria	Alphaproteobacteria	Acetobacterales	Acetobacteraceae	Endobacter
9d2c7e547a61784a327ee16d604583e4	Bacteria	Actinobacteriota	Actinobacteria	Frankiales	Frankiaceae	Jatrophihabitans
10be26e0930f24301cc6dc35ce45b87b	Bacteria	Proteobacteria	Alphaproteobacteria	Rhizobiales	Beijerinckiaceae	Methylobacterium-Methylorubrum
d44a78cd06e04a021428859522433562	Bacteria	Bacteroidota	Bacteroidia	Chitinophagales	Chitinophagaceae	unidentified
e834fd2bda1d0df01ad07ed46f39eb31	Bacteria	Proteobacteria	Alphaproteobacteria	Sphingomonadales	Sphingomonadaceae	Sphingomonas
9919bbdd6aceaf706f1c29be87fef5fc	Bacteria	Bacteroidota	Bacteroidia	Cytophagales	Spirosomaceae	Spirosoma	Spirosoma_lituiforme
7337da4c87492a51b7320f93c342aa12	Bacteria	Proteobacteria	Alphaproteobacteria	Micropepsales	Micropepsaceae	unidentified	uncultured_bacterium
34c0e8142700d72c8baaa740c9ea4b10	Bacteria	Actinobacteriota	Actinobacteria	Kineosporiales	Kineosporiaceae	Angustibacter
56fbef24f0311533d16f37656f0b6e3d	Bacteria	Bacteroidota	Bacteroidia	Chitinophagales	Chitinophagaceae	unidentified	metagenome
90b0a4254892f39d4c2d1d5556a61a52	Bacteria	Actinobacteriota	Actinobacteria	Frankiales	Frankiaceae	Jatrophihabitans	uncultured_bacterium
2cdde534c3f81854476880460e900712	Bacteria	Proteobacteria	Alphaproteobacteria	Rickettsiales	Rickettsiaceae	unidentified	uncultured_soil
9bd0bb8288906a699e8764700c350087	Bacteria	Bacteroidota	Bacteroidia	Cytophagales	Hymenobacteraceae	Hymenobacter	uncultured_bacterium
7fb0b546133867dce0bf8dc1f5cce3ee	Bacteria	WPS-2	WPS-2	WPS-2	WPS-2	WPS-2
e9251b05c872617dd890a47fe3d996d0	Bacteria	Proteobacteria	Alphaproteobacteria	Rhizobiales	Beijerinckiaceae	Methylocella	uncultured_bacterium
852a01358c5704bd10557b7b926ad421	Bacteria	Proteobacteria	Alphaproteobacteria	Rhizobiales	Beijerinckiaceae	unidentified
f8756f7e296154c3cbf705980c9e2956	Bacteria	Armatimonadota	Fimbriimonadia	Fimbriimonadales	Fimbriimonadaceae	Fimbriimonadaceae
a6f56a5fc6513191d60e4668d682888a	Bacteria	Proteobacteria	Gammaproteobacteria	unidentified	unidentified	unidentified
da703d227d08516e5d9684b030905683	Bacteria	Actinobacteriota	Actinobacteria	Frankiales	Frankiaceae	Jatrophihabitans	uncultured_bacterium
b18fa836599d2adcfd857360a07fd982	Bacteria	Proteobacteria	Alphaproteobacteria	Rhizobiales	Beijerinckiaceae	Methylobacterium-Methylorubrum	uncultured_bacterium
aab7dece83d7449eb69bfc798758d8ea	Bacteria	Proteobacteria	Alphaproteobacteria	Acetobacterales	Acetobacteraceae	Acidiphilium
fc1d881a0041bfcd0a45d1af75d7d832	Bacteria	Bacteroidota	Bacteroidia	Sphingobacteriales	Sphingobacteriaceae	Mucilaginibacter
f061fe85936561440a0c5c65e1795dcb	Bacteria	unidentified	unidentified	unidentified	unidentified	unidentified
0268714307eb6e6db5ff7a39dbcde9f4	Bacteria	Acidobacteriota	Acidobacteriae	Solibacterales	Solibacteraceae	unidentified
3e17b2d296d5b3b0c4fef2ee21b5b2ef	Bacteria	Armatimonadota	Armatimonadia	Armatimonadales	Armatimonadales	Armatimonadales	uncultured_soil
0236d83b5659cd340e545b548078c937	Bacteria	Proteobacteria	Gammaproteobacteria	Burkholderiales	Burkholderiaceae	Burkholderia-Caballeronia-Paraburkholderia
8208b642f415be1263c50afb9bafc4a1	Bacteria	Planctomycetota	Planctomycetes	Gemmatales	Gemmataceae	unidentified
247a640bc71e1ae67b473919d3122902	Bacteria	Proteobacteria	Alphaproteobacteria	Caedibacterales	Caedibacteraceae	Caedibacter	uncultured_bacterium
f1bfb3795cfafc825422153c72b017f1	Bacteria	unidentified	unidentified	unidentified	unidentified	unidentified
6558b337c989909bf0cffc259cbabac2	Bacteria	Myxococcota	Polyangia	Polyangiales	Sandaracinaceae	unidentified
24cb1b49e9f8354e4da313e4b3911534	Bacteria	unidentified	unidentified	unidentified	unidentified	unidentified
711634e0bbb04864b5bb168ab4dbfaeb	Bacteria	Armatimonadota	Chthonomonadetes	Chthonomonadales	Chthonomonadaceae	Chthonomonas	uncultured_bacterium
1381ec6669d8f1063a78c55cefeeb397	Bacteria	Proteobacteria	Gammaproteobacteria	Burkholderiales	Burkholderiaceae	unidentified
0bee4ec3a57b9c75de3ee5797747980c	Bacteria	Acidobacteriota	Acidobacteriae	Acidobacteriales	Acidobacteriaceae_(Subgroup_1)	Granulicella
4bab56dcb81e254394c6cea4483b60a4	Bacteria	Actinobacteriota	Thermoleophilia	Solirubrobacterales	67-14	67-14	metagenome
74db75e62fcd4c68be66d7a5cb9b55c5	Bacteria	Verrucomicrobiota	Verrucomicrobiae	Methylacidiphilales	Methylacidiphilaceae	unidentified	uncultured_bacterium
d100d2793a134bf7ca523c5e0f6851d6	Bacteria	Acidobacteriota	Acidobacteriae	Acidobacteriales	Acidobacteriaceae_(Subgroup_1)	Granulicella
825507af9af26d735768a1f1bcc4723c	Bacteria	Acidobacteriota	Acidobacteriae	Acidobacteriales	Acidobacteriaceae_(Subgroup_1)	Granulicella	uncultured_Acidobacteria
0db9b0b24a364c07fe1ba5714c09a4c4	Bacteria	Proteobacteria	Alphaproteobacteria	Caulobacterales	Caulobacteraceae	unidentified
2ffc1408301f2d7619301f7e7ff3cf55	Bacteria	Bacteroidota	Bacteroidia	Cytophagales	Hymenobacteraceae	Hymenobacter
e25afd194479dc8a9a93bce254322c38	Bacteria	Proteobacteria	Alphaproteobacteria	Rhizobiales	Beijerinckiaceae	1174-901-12	uncultured_bacterium
13a4b4d344abb1bdf9badc6722842d95	Bacteria	Bacteroidota	Bacteroidia	Sphingobacteriales	Sphingobacteriaceae	Mucilaginibacter
dcacdbb4db7c3c850881b01a91db65f3	Bacteria	Planctomycetota	Planctomycetes	Isosphaerales	Isosphaeraceae	Tundrisphaera
c2498206e5e32852e94d8a2586be9ac1	Bacteria	Proteobacteria	Alphaproteobacteria	Rhizobiales	Beijerinckiaceae	Methylocella	uncultured_bacterium
69b2ebc62e0b106efd64c295f0976a4e	Bacteria	Bacteroidota	Bacteroidia	Cytophagales	Hymenobacteraceae	Hymenobacter	uncultured_bacterium
3d6657976bda6c0d850dbfa521a84263	Bacteria	Proteobacteria	Alphaproteobacteria	Rhizobiales	Beijerinckiaceae	1174-901-12	uncultured_bacterium
90950f6b38c8dfc60623b50b33a96be6	Bacteria	Actinobacteriota	Actinobacteria	Micrococcales	Microbacteriaceae	Amnibacterium	Amnibacterium_sp.
2a3c0b596c305b29d36183b52f8d2b48	Bacteria	unidentified	unidentified	unidentified	unidentified	unidentified
82819e0b6b0a7ba359661678cb034a42	Bacteria	Firmicutes	Bacilli	Lactobacillales	Carnobacteriaceae	Carnobacterium
b17d556c8987b5826efe6369ec757ae6	Bacteria	Actinobacteriota	Actinobacteria	Corynebacteriales	Mycobacteriaceae	Mycobacterium
be60c49589a8505682f7a55bbde2cd88	Bacteria	Verrucomicrobiota	Verrucomicrobiae	Pedosphaerales	Pedosphaeraceae	Pedosphaeraceae	metagenome
53cf8cef4e9fea7b4f3706a2732d9af0	Bacteria	Planctomycetota	Planctomycetes	Isosphaerales	Isosphaeraceae	Tundrisphaera	uncultured_bacterium
dd6bd789d45e650c9dc44e1c51acbcad	Bacteria	Proteobacteria	unidentified	unidentified	unidentified	unidentified
2b68690010c60fa28a1e0439fea3b0c9	Bacteria	Proteobacteria	Gammaproteobacteria	Salinisphaerales	Solimonadaceae	unidentified	uncultured_bacterium
d7728d32ed060398d36f0ea1cfbb8c01	Bacteria	Proteobacteria	Gammaproteobacteria	Diplorickettsiales	Diplorickettsiaceae	Rickettsiella	Candidatus_Rickettsiella
3dbb93b8f214f82935a1f091328599e9	Bacteria	Proteobacteria	Alphaproteobacteria	Acetobacterales	Acetobacteraceae	unidentified
3562adbb4ba191a54c02d0ff14cc5458	Bacteria	Proteobacteria	Alphaproteobacteria	Acetobacterales	Acetobacteraceae	Acidiphilium	uncultured_Alphaproteobacteria
4b9b7b977989f478c7de39324c19d194	Bacteria	Proteobacteria	Alphaproteobacteria	Sphingomonadales	Sphingomonadaceae	unidentified
cf16a67ed775b621327b4c6f8d0d5ae9	Bacteria	Acidobacteriota	Acidobacteriae	Acidobacteriales	Acidobacteriaceae_(Subgroup_1)	Granulicella	Granulicella_pectinivorans
2b162ecc21ffb6d9ca432935c729136f	Bacteria	Bacteroidota	Bacteroidia	Cytophagales	Spirosomaceae	Fibrella	uncultured_bacterium
e6bd134bc14fdac9eaa7acad4994ab10	Bacteria	Actinobacteriota	Acidimicrobiia	unidentified	unidentified	unidentified	uncultured_forest
8d348c133cdae5924337301207e89c26	Bacteria	unidentified	unidentified	unidentified	unidentified	unidentified
d0813a01af75cbfefb38f9e3c0a1584e	Bacteria	Actinobacteriota	Actinobacteria	Frankiales	Frankiaceae	Jatrophihabitans	uncultured_bacterium
eaa5e4449232a7a716910051750fad74	Bacteria	Proteobacteria	Alphaproteobacteria	Sphingomonadales	Sphingomonadaceae	unidentified
44820bcbc196b3e2965101abd957a88b	Bacteria	Actinobacteriota	Acidimicrobiia	IMCC26256	IMCC26256	IMCC26256
9cca219ac7e1d9722ab63545dc219ecd	Bacteria	Proteobacteria	Gammaproteobacteria	Pseudomonadales	Pseudomonadaceae	Pseudomonas	Pseudomonas_psychrotolerans
d5883f2353716fc32f86ebeeea52508d	Bacteria	Verrucomicrobiota	Chlamydiae	Chlamydiales	Simkaniaceae	unidentified
066bba8ec88b09d64ecd0030d05f929e	Bacteria	Actinobacteriota	Actinobacteria	Frankiales	Acidothermaceae	Acidothermus	uncultured_soil
5b7ba3cab30fa222ff58d43acf194087	Bacteria	Proteobacteria	Alphaproteobacteria	Acetobacterales	Acetobacteraceae	Endobacter	uncultured_bacterium
8de399bf1aa0bac51d36a2f5edd5adc9	Bacteria	Proteobacteria	Gammaproteobacteria	Burkholderiales	Burkholderiaceae	Robbsia	uncultured_bacterium
5594f2de427c304f6fab818117a74af3	Bacteria	Proteobacteria	Alphaproteobacteria	Rhizobiales	Xanthobacteraceae	Rhodopseudomonas	uncultured_bacterium
6305bf52c8f2f552fe0394c0d0671a4a	Bacteria	Proteobacteria	Alphaproteobacteria	Rhizobiales	Beijerinckiaceae	unidentified
ad36d45eb5721c6e4675911ead6ed228	Bacteria	Acidobacteriota	Acidobacteriae	Acidobacteriales	Acidobacteriaceae_(Subgroup_1)	Bryocella	uncultured_bacterium
7735c691029aea1756b7dae434f66c8b	Bacteria	Acidobacteriota	Acidobacteriae	Acidobacteriales	Acidobacteriaceae_(Subgroup_1)	Granulicella	Granulicella_paludicola
c3b137a8113f7f6191d0310f6961b40f	Bacteria	Proteobacteria	Alphaproteobacteria	Acetobacterales	Acetobacteraceae	Acidiphilium	uncultured_bacterium
00b86cff9943b6e910f3ecf007bb290d	Bacteria	Bacteroidota	Bacteroidia	Sphingobacteriales	Sphingobacteriaceae	Mucilaginibacter
066ad555db278bde9e9385efb8dd51c7	Bacteria	Proteobacteria	Gammaproteobacteria	Burkholderiales	Nitrosomonadaceae	unidentified	metagenome
0ff725e4aa53f17c1a56212035d9da2f	Bacteria	Abditibacteriota	Abditibacteria	Abditibacteriales	Abditibacteriaceae	Abditibacterium	uncultured_bacterium
f5f323dec5c5a44844f0ebcf6351fcc8	Bacteria	Proteobacteria	Alphaproteobacteria	Acetobacterales	Acetobacteraceae	unidentified
91cdea21df18405a04036409af90a90b	Bacteria	Verrucomicrobiota	Verrucomicrobiae	Chthoniobacterales	Chthoniobacteraceae	LD29	uncultured_bacterium
6727bb2c91a7a6b0489e814af3bb9cbc	Bacteria	Actinobacteriota	Thermoleophilia	Solirubrobacterales	67-14	67-14	metagenome
9c362946c0c23ae47ab19073a7ffc020	Bacteria	Proteobacteria	Alphaproteobacteria	Rhodospirillales	Magnetospirillaceae	unidentified
0aa2741679a30ef66654bbf55e28005d	Bacteria	Proteobacteria	Alphaproteobacteria	Sphingomonadales	Sphingomonadaceae	Sphingomonas
5ae28044976abb4c60f1943cd60b19fc	Bacteria	Proteobacteria	Alphaproteobacteria	Sphingomonadales	Sphingomonadaceae	Sphingomonas
ef1595a2a48319fb07912c1d62fa12a9	Bacteria	Proteobacteria	Alphaproteobacteria	Caulobacterales	Caulobacteraceae	unidentified
09b59b2110d448bffd8e3c154c542260	Bacteria	Proteobacteria	Alphaproteobacteria	Acetobacterales	Acetobacteraceae	unidentified
653c8533e2e07a00be1b96e2daad152e	Bacteria	Bacteroidota	Bacteroidia	Cytophagales	Hymenobacteraceae	Hymenobacter	uncultured_bacterium
053eef1ee13a6df2e6df2498c80610e8	Bacteria	Proteobacteria	Alphaproteobacteria	Acetobacterales	Acetobacteraceae	Acidiphilium	uncultured_bacterium
0eab0385f3716574738a34b199dc0e8e	Bacteria	Proteobacteria	Alphaproteobacteria	Acetobacterales	Acetobacteraceae	unidentified	bacterium_enrichment
bf88cbf923101acfc3cdb88dc15995a0	Bacteria	Bacteroidota	Bacteroidia	Cytophagales	Spirosomaceae	Spirosoma
08bfe149f98986c8b8b6ecec6abd029c	Bacteria	unidentified	unidentified	unidentified	unidentified	unidentified
031cdc39d536a77a9a1ed108542f3bbb	Bacteria	Proteobacteria	Alphaproteobacteria	Acetobacterales	Acetobacteraceae	Rhodovastum	uncultured_bacterium
df388c7d71cdd9cd68a14f6ef6aad5f0	Bacteria	Bdellovibrionota	Oligoflexia	0319-6G20	0319-6G20	0319-6G20
6a4659aa1ec0e2515a643579835e4855	Bacteria	Bacteroidota	Bacteroidia	Sphingobacteriales	Sphingobacteriaceae	Mucilaginibacter
e00c1d07781c9560c39b5ee6ca96d4bf	Bacteria	Actinobacteriota	Acidimicrobiia	IMCC26256	IMCC26256	IMCC26256
0dbb3d275d5725163bb4d2295f281b89	Bacteria	Proteobacteria	Alphaproteobacteria	Caulobacterales	Caulobacteraceae	unidentified	metagenome
591d9c28ab42c6d590b7d6cfaf50b4fd	Bacteria	Bacteroidota	Bacteroidia	Cytophagales	Hymenobacteraceae	Hymenobacter	uncultured_bacterium
15d6769640e2c4c1fc24556801db2c67	Bacteria	Proteobacteria	Alphaproteobacteria	Sphingomonadales	Sphingomonadaceae	Sphingoaurantiacus	uncultured_bacterium
1437bfd6d0a9ea8c0e43e521216a89c4	Bacteria	Bacteroidota	Bacteroidia	Cytophagales	Spirosomaceae	Fibrella	uncultured_bacterium
e86a6bb2c5d0dcdf76bb45b044566666	Bacteria	Proteobacteria	Alphaproteobacteria	Sphingomonadales	Sphingomonadaceae	Sphingomonas
1f63e279afc87033f1f4dc373e45ad5d	Bacteria	Proteobacteria	Alphaproteobacteria	Caulobacterales	Caulobacteraceae	unidentified
1f3d70d063fb3d4d93448a20a42cc058	Bacteria	Actinobacteriota	Actinobacteria	Frankiales	Frankiaceae	Jatrophihabitans
30af0aadbea70e8219504c4fdc04e20d	Bacteria	Actinobacteriota	Actinobacteria	Frankiales	Frankiaceae	Jatrophihabitans
204e7c853942295c9fc9f05a28eba85c	Bacteria	Proteobacteria	Alphaproteobacteria	Rhizobiales	Beijerinckiaceae	Roseiarcus	uncultured_bacterium
7a14a61ec7a3195496a6c02f4590b53d	Bacteria	Armatimonadota	Chthonomonadetes	Chthonomonadales	Chthonomonadaceae	Chthonomonas	uncultured_bacterium
6a578e2a24763d53a5e893c1f4386ac8	Bacteria	Acidobacteriota	Subgroup_5	Subgroup_5	Subgroup_5	Subgroup_5	uncultured_Acidobacteria
d6d913a4a313cc43adf512eb9977b3d7	Bacteria	Proteobacteria	Alphaproteobacteria	Micropepsales	Micropepsaceae	unidentified
0d4c8e8b5c7fdc6f85db154478fb73e0	Bacteria	Abditibacteriota	Abditibacteria	Abditibacteriales	Abditibacteriaceae	Abditibacterium	uncultured_soil
8250e4941265c83175b63bc4d7e441fd	Bacteria	Acidobacteriota	Acidobacteriae	Acidobacteriales	Acidobacteriaceae_(Subgroup_1)	Granulicella	Granulicella_paludicola
5d29ce4525abb32c9b3ee43581453072	Bacteria	Bacteroidota	Bacteroidia	Cytophagales	Hymenobacteraceae	Hymenobacter
ce580523a3a97a828fb0bab0c933ca19	Bacteria	Bacteroidota	Bacteroidia	Sphingobacteriales	Sphingobacteriaceae	Mucilaginibacter
e18ee6867a3e36298b1f89fdd44282a3	Bacteria	Verrucomicrobiota	Verrucomicrobiae	Chthoniobacterales	Chthoniobacteraceae	LD29	uncultured_bacterium
95286af098b6c7379a39c476ccbec9ab	Bacteria	Verrucomicrobiota	Verrucomicrobiae	Chthoniobacterales	Chthoniobacteraceae	LD29	uncultured_bacterium
30759643b5d6ce235fb85cd9b41a0a9c	Bacteria	Proteobacteria	Gammaproteobacteria	Enterobacterales	Morganellaceae	Buchnera	Buchnera_aphidicola
96a83eac04ba3c7a80e95fbf4760ef5e	Bacteria	Acidobacteriota	Acidobacteriae	Acidobacteriales	Acidobacteriaceae_(Subgroup_1)	Granulicella
5913b7741dbc386f9d4b5617a492077d	Bacteria	Bacteroidota	Bacteroidia	Cytophagales	Hymenobacteraceae	Hymenobacter
ae7d00d8a8a976910af13384c5848ac2	Bacteria	Myxococcota	Polyangia	Polyangiales	Phaselicystidaceae	Phaselicystis	metagenome
5a2148d38d254eb5b78b866ab6d8b4db	Bacteria	Actinobacteriota	Actinobacteria	Frankiales	Frankiaceae	Jatrophihabitans
c39bb223e8184bc3991c500b6275503d	Bacteria	Proteobacteria	Alphaproteobacteria	Acetobacterales	Acetobacteraceae	Acidiphilium	uncultured_bacterium
ff89a3307f7e47b6c66774a623bb392c	Bacteria	Elusimicrobiota	Lineage_IIa	Lineage_IIa	Lineage_IIa	Lineage_IIa
115dafe3a4a994dcea665ca0d2b4cf5b	Bacteria	Proteobacteria	Gammaproteobacteria	Enterobacterales	Enterobacteriaceae	unidentified
2f3c3cdb78a977d4d585f3ca688823b1	Bacteria	Proteobacteria	Gammaproteobacteria	Enterobacterales	Pectobacteriaceae	Sodalis	endosymbiont_of
f96b7327f7313276a0fa2bad57c2a9f6	Bacteria	Bacteroidota	Bacteroidia	Cytophagales	Hymenobacteraceae	Hymenobacter	uncultured_bacterium
c176b779095e0c3c476e8b48b61ec32e	Bacteria	Proteobacteria	Alphaproteobacteria	Acetobacterales	Acetobacteraceae	unidentified
ccf589fa86b8bc362d2a78753065c7cd	Bacteria	Proteobacteria	Alphaproteobacteria	Rhizobiales	Beijerinckiaceae	Roseiarcus
4b25ce1b9cde9276d38a83ff7dfa8d96	Bacteria	Armatimonadota	Armatimonadia	Armatimonadales	Armatimonadales	Armatimonadales	uncultured_Chloroflexi
db565ca9e58a5a2bbcf9c1459ce4b005	Bacteria	Myxococcota	Myxococcia	Myxococcales	Myxococcaceae	P3OB-42	uncultured_bacterium
7b32f05ee8f2d8aae8d038d27670e015	Bacteria	Bacteroidota	Bacteroidia	Cytophagales	Spirosomaceae	Spirosoma
058fd5b6e55321ad92878e1a4f4c4bff	Bacteria	unidentified	unidentified	unidentified	unidentified	unidentified
d387c1bd3e0e87c25fed556f66ae03ad	Bacteria	Deinococcota	Deinococci	Deinococcales	Deinococcaceae	Deinococcus
fdf1f039975bbbfc1976816b1836dc12	Bacteria	Myxococcota	Myxococcia	Myxococcales	Myxococcaceae	P3OB-42	uncultured_bacterium
bf45fb1a25b8e4fc3b1a8f9fc795ddf6	Bacteria	Armatimonadota	Armatimonadia	Armatimonadales	Armatimonadales	Armatimonadales	uncultured_bacterium
dba922e40cdcb0899be4cfb54bbc5726	Bacteria	unidentified	unidentified	unidentified	unidentified	unidentified
f7c2a8805e15719411738ca2990d5318	Bacteria	Bdellovibrionota	Bdellovibrionia	Bdellovibrionales	Bdellovibrionaceae	Bdellovibrio
eba8c5eae794c8387d9d15d4e7ae0136	Bacteria	Verrucomicrobiota	Verrucomicrobiae	Opitutales	Puniceicoccaceae	Cerasicoccus	Coraliomargarita_sp.
063615a6335c8fbdfa2c7016ec99381b	Bacteria	Acidobacteriota	Acidobacteriae	Acidobacteriales	Acidobacteriaceae_(Subgroup_1)	Granulicella
ca18f32fce5a452e7985563b3ed3d91e	Bacteria	Proteobacteria	Gammaproteobacteria	Burkholderiales	Neisseriaceae	unidentified	uncultured_beta
8dbd8e3c472c9111de77bf6f1834cb41	Bacteria	Bacteroidota	Bacteroidia	Cytophagales	Hymenobacteraceae	Hymenobacter
8ac26e348ece21c6bbb45c3516d3a460	Bacteria	Proteobacteria	Alphaproteobacteria	Sphingomonadales	Sphingomonadaceae	Sphingomonas
8e5102cb720a1fbc8a9ecfebab5cda77	Bacteria	Myxococcota	Myxococcia	Myxococcales	Myxococcaceae	P3OB-42	uncultured_bacterium
e15e1ea2ea1f7a406d289b90304a21a0	Bacteria	Proteobacteria	Alphaproteobacteria	Micropepsales	Micropepsaceae	unidentified	metagenome
5dfaafa081c6b50deb1e3ad88a23a59b	Bacteria	Bacteroidota	Bacteroidia	Cytophagales	Spirosomaceae	Spirosoma	uncultured_bacterium
0639efb623eaee2293013611ef450a9f	Bacteria	Proteobacteria	Alphaproteobacteria	Caulobacterales	Caulobacteraceae	unidentified
744637c652ca950ed7725ad636ebadd6	Bacteria	Myxococcota	Polyangia	Haliangiales	Haliangiaceae	Haliangium
9bf8f122de6b43a53ba6d9807fd08e16	Bacteria	Bacteroidota	Bacteroidia	Sphingobacteriales	Sphingobacteriaceae	Pedobacter
b6248e84619c75c7dac1fa9a3b63406f	Bacteria	Proteobacteria	Alphaproteobacteria	Rhizobiales	Beijerinckiaceae	Psychroglaciecola	uncultured_bacterium
1f0c2065488b3846d4777f1fd74c15f3	Bacteria	Bacteroidota	Bacteroidia	Cytophagales	Spirosomaceae	Huanghella	Huanghella_arctica
d83a7144c7551f9101f96d343003880a	Bacteria	Myxococcota	Polyangia	mle1-27	mle1-27	mle1-27
0a2e8c97afa1adebdcd30c4f935fdd43	Bacteria	Proteobacteria	Alphaproteobacteria	Sphingomonadales	Sphingomonadaceae	Sphingomonas	uncultured_eubacterium
e5c817a6aa0514776eb88282aaaf89ae	Bacteria	Planctomycetota	Phycisphaerae	Tepidisphaerales	WD2101_soil_group	WD2101_soil_group	uncultured_bacterium
70478c4ec3f56cd12fcaa5dba8a128f4	Bacteria	Planctomycetota	Phycisphaerae	Tepidisphaerales	WD2101_soil_group	WD2101_soil_group
e6c4a7258a21cb1ee250bdb71efc5c98	Bacteria	Bacteroidota	Bacteroidia	Sphingobacteriales	Sphingobacteriaceae	Pedobacter
1b70b0a069eb40c3269f3b70a62617fc	Bacteria	Bdellovibrionota	Oligoflexia	Oligoflexales	unidentified	unidentified	uncultured_soil
18019926dbf4358200bebc895e945910	Bacteria	unidentified	unidentified	unidentified	unidentified	unidentified
06ab0c87503cf6a4006cc14b6e0d02b2	Bacteria	Bacteroidota	Bacteroidia	Cytophagales	Hymenobacteraceae	Hymenobacter
a988dba58074f848fdb06540c7c09327	Bacteria	Proteobacteria	Gammaproteobacteria	Xanthomonadales	Rhodanobacteraceae	Rhodanobacter	uncultured_Rudaea
fd8976ca92f1c91a9649888e140443f3	Bacteria	Proteobacteria	Alphaproteobacteria	Rhizobiales	Beijerinckiaceae	1174-901-12	uncultured_bacterium
cce9cefd7d2c5ecd4143d99af040019e	Bacteria	RCP2-54	RCP2-54	RCP2-54	RCP2-54	RCP2-54	uncultured_bacterium
f9609f238639437be80a6525bb11f4b6	Bacteria	Bacteroidota	Bacteroidia	Cytophagales	Hymenobacteraceae	Hymenobacter	uncultured_bacterium
ca515a5eddd038c6bfcd49563c77c75c	Bacteria	Planctomycetota	Planctomycetes	Gemmatales	Gemmataceae	Gemmata	uncultured_bacterium
497a26126c9e726c768bdec79e8c4e9b	Bacteria	Actinobacteriota	Actinobacteria	Micrococcales	Microbacteriaceae	Curtobacterium
ebf1964e5b5cd98b7c50d4a30962b032	Bacteria	Actinobacteriota	Actinobacteria	Frankiales	Acidothermaceae	Acidothermus	uncultured_soil
e6d46490d0f9bfbabd6f54faa36d4ccf	Bacteria	unidentified	unidentified	unidentified	unidentified	unidentified
b6ef0a8ebe81bee08ac1badb8db6d5b8	Bacteria	Proteobacteria	Alphaproteobacteria	Sphingomonadales	Sphingomonadaceae	Sphingomonas
ed96d5636b0caee1893cc55e9668f9dc	Bacteria	Proteobacteria	Alphaproteobacteria	Acetobacterales	Acetobacteraceae	unidentified
5376a1d65fd964dabb8bb051f01b6da3	Bacteria	Proteobacteria	Alphaproteobacteria	Acetobacterales	Acetobacteraceae	unidentified
5894bb9e2eaaef37d64ec7a3b4619c74	Bacteria	Myxococcota	Polyangia	Haliangiales	Haliangiaceae	Haliangium
26f173c04574871aba8876838e2d9e61	Bacteria	Proteobacteria	Alphaproteobacteria	Sphingomonadales	Sphingomonadaceae	Novosphingobium
3678106c8cdc993d69df513c785cb600	Bacteria	Proteobacteria	Alphaproteobacteria	Acetobacterales	Acetobacteraceae	Acidisphaera	metagenome
9f1cda19db9cfda3245dc9277d1a50c2	Bacteria	Bacteroidota	Bacteroidia	Cytophagales	Hymenobacteraceae	Hymenobacter	uncultured_bacterium
a7ff9e0efdc182d0fc6c87f3004cc50f	Bacteria	unidentified	unidentified	unidentified	unidentified	unidentified
04f6fe50e491e563c3228505b8ad8cb8	Bacteria	Armatimonadota	Armatimonadia	Armatimonadales	Armatimonadales	Armatimonadales	uncultured_soil
64dbaf1cb1990ce78b813c016a9457f1	Bacteria	Proteobacteria	Alphaproteobacteria	Rickettsiales	Rickettsiaceae	Rickettsia
90df9593d04804f88a64314325258335	Bacteria	Proteobacteria	Alphaproteobacteria	Sphingomonadales	Sphingomonadaceae	Rhizorhapis	Sphingomonas_sp.
27f32b184845aeee582f9c8a7cbdc9dc	Bacteria	Proteobacteria	Alphaproteobacteria	Rickettsiales	Rickettsiaceae	unidentified
bf3e0e50252579e13abcc624b8cf28ee	Bacteria	Proteobacteria	Gammaproteobacteria	Enterobacterales	Enterobacteriaceae	unidentified
1301d952dd5730ee391f13782117d51d	Bacteria	Proteobacteria	Gammaproteobacteria	Burkholderiales	Burkholderiaceae	Limnobacter
34c6f8e275eba915c331a36308897fd9	Bacteria	unidentified	unidentified	unidentified	unidentified	unidentified
82e06326669d99f1f5bb1acfd7bdf8a9	Bacteria	Proteobacteria	Alphaproteobacteria	Rickettsiales	SM2D12	SM2D12	metagenome
09f944acc15518b31e5803e1e4cb4e43	Bacteria	Proteobacteria	Gammaproteobacteria	Burkholderiales	Oxalobacteraceae	Duganella
63eba2b79da1f2f975de51c5a1fcf582	Bacteria	Actinobacteriota	Actinobacteria	Frankiales	unidentified	unidentified
6af3f51916eb7e8d445fa72a9549a168	Bacteria	Myxococcota	Polyangia	Haliangiales	Haliangiaceae	Haliangium
270af9d9feaa0d3778d7bd2599f5f975	Bacteria	Bdellovibrionota	Oligoflexia	0319-6G20	0319-6G20	0319-6G20
8c00659f83af25a64c190ed84e0773d0	Bacteria	Myxococcota	Polyangia	Polyangiales	Phaselicystidaceae	Phaselicystis
a6cc8f9f01ec4d03da617435a0f20f94	Bacteria	Armatimonadota	Chthonomonadetes	Chthonomonadales	Chthonomonadaceae	Chthonomonas	uncultured_bacterium
a05d0c1b3eccf1a5e8fafafff69b2e06	Bacteria	Myxococcota	Myxococcia	Myxococcales	Myxococcaceae	P3OB-42	uncultured_bacterium
4f42ddc87057b250038304ccd34991d5	Bacteria	Myxococcota	Polyangia	Polyangiales	unidentified	unidentified
8173b52c9dca6eb38acec052c6c28c53	Bacteria	WPS-2	WPS-2	WPS-2	WPS-2	WPS-2
6c0ef851c8ac9c61f6c58a4a320bacd9	Bacteria	Proteobacteria	Alphaproteobacteria	Elsterales	unidentified	unidentified	uncultured_bacterium
f276525feeff3f129c597e4afa2a584a	Bacteria	Bacteroidota	Bacteroidia	Cytophagales	Hymenobacteraceae	Hymenobacter	uncultured_bacterium
81ecca172a19340211f47f46b2f7ba65	Bacteria	Proteobacteria	Gammaproteobacteria	Enterobacterales	Pectobacteriaceae	Sodalis
68cb539dcea42893f624f96f76ecd99b	Bacteria	Bacteroidota	Bacteroidia	Chitinophagales	Chitinophagaceae	unidentified
416830105f0e9b6826d693a48b89e409	Bacteria	Acidobacteriota	Acidobacteriae	Acidobacteriales	Acidobacteriaceae_(Subgroup_1)	Granulicella
55d9508e499d07e966fe1717bd80c566	Bacteria	Proteobacteria	Alphaproteobacteria	Caulobacterales	Caulobacteraceae	unidentified
1ca27fce91832da72ff5a0dd4dfbc3b9	Bacteria	Actinobacteriota	Actinobacteria	Frankiales	Frankiaceae	Jatrophihabitans	uncultured_bacterium
ba8fd49ac3630923060db2971137ee48	Bacteria	Acidobacteriota	Acidobacteriae	Solibacterales	Solibacteraceae	unidentified	uncultured_bacterium
c8426b82ca257d9ec40057e3f30a1e2a	Bacteria	Proteobacteria	Gammaproteobacteria	Diplorickettsiales	Diplorickettsiaceae	unidentified
24d472a29a7e274d3d1dfef77008e7aa	Bacteria	Verrucomicrobiota	Verrucomicrobiae	Chthoniobacterales	Chthoniobacteraceae	LD29	uncultured_bacterium
de54c40b7b70372d82044b81d5ec5245	Bacteria	Actinobacteriota	Actinobacteria	Frankiales	Acidothermaceae	Acidothermus	uncultured_bacterium
5636fe14f66ba2f559e2743a8c68b9cb	Bacteria	Proteobacteria	Alphaproteobacteria	Sphingomonadales	Sphingomonadaceae	Sphingomonas
6ae3a826c0645779d726567ee733737c	Bacteria	Proteobacteria	Alphaproteobacteria	Azospirillales	Inquilinaceae	Inquilinus	uncultured_Alphaproteobacteria
06ea881a1e98ccf451d16824a98b19c3	Bacteria	Armatimonadota	Armatimonadia	Armatimonadales	Armatimonadales	Armatimonadales	uncultured_bacterium
d33b9485046b5fa068f64139e7d37100	Bacteria	Planctomycetota	Planctomycetes	Isosphaerales	Isosphaeraceae	Tundrisphaera	uncultured_bacterium
e3cc44a88218a206df3a1669809daea7	Bacteria	Proteobacteria	Gammaproteobacteria	Pseudomonadales	Pseudomonadaceae	Pseudomonas
19591c33aa0339d2d14fc1e32d13cb1e	Bacteria	Acidobacteriota	Acidobacteriae	Acidobacteriales	Acidobacteriaceae_(Subgroup_1)	Granulicella
c0f5fad2fe9f71288898c7f0d9cfc605	Bacteria	Proteobacteria	Alphaproteobacteria	Acetobacterales	Acetobacteraceae	Acidiphilium
4d13eb21b97e14837d65afa29e46ba3c	Bacteria	Myxococcota	Myxococcia	Myxococcales	Myxococcaceae	P3OB-42	uncultured_bacterium
1fbcf8191527ff8575b6a781aa6e9bc6	Bacteria	Proteobacteria	Alphaproteobacteria	Acetobacterales	Acetobacteraceae	unidentified	metagenome
afc4cb39a4c6e37e0fc83c1e5015b0df	Bacteria	Proteobacteria	Alphaproteobacteria	Acetobacterales	Acetobacteraceae	unidentified
984473a6d54627dc205b42f7b6f0a605	Bacteria	Actinobacteriota	Actinobacteria	Pseudonocardiales	Pseudonocardiaceae	Goodfellowiella	Goodfellowiella_coeruleoviolacea
c0f4175450f79ccd2a7dce4e2cd1ce79	Bacteria	Proteobacteria	Alphaproteobacteria	Acetobacterales	Acetobacteraceae	Acidiphilium
94514b00ae6901279cbb0c060e4e46c9	Bacteria	Proteobacteria	Alphaproteobacteria	Sphingomonadales	Sphingomonadaceae	unidentified
f9a94eec26402197a420858663523cbe	Bacteria	WPS-2	WPS-2	WPS-2	WPS-2	WPS-2	uncultured_Firmicutes
3ee8292683c7ea64f6f9f8577ab137bd	Bacteria	Proteobacteria	Alphaproteobacteria	Sphingomonadales	Sphingomonadaceae	unidentified
65d86d68fdf396099b32ef6d949892b8	Bacteria	Acidobacteriota	Acidobacteriae	Acidobacteriales	Acidobacteriaceae_(Subgroup_1)	Terriglobus
3505f6d68646d44951538ea59546ff76	Bacteria	Proteobacteria	Alphaproteobacteria	Caulobacterales	Caulobacteraceae	unidentified
06d7012b0369cba8211fc3ed4ca7a4d6	Bacteria	Myxococcota	Polyangia	Polyangiales	unidentified	unidentified
817725950d1e7e63b3d8d62ea796d24e	Bacteria	Actinobacteriota	Thermoleophilia	Solirubrobacterales	Solirubrobacteraceae	Conexibacter
a14639974f8bf877e7acd297ead4fad7	Bacteria	Proteobacteria	Alphaproteobacteria	Rickettsiales	Rickettsiaceae	unidentified
8cc6d462b50420ef9530bbfc3075323f	Bacteria	Actinobacteriota	Actinobacteria	Micrococcales	Microbacteriaceae	unidentified
7ef448d05afa9618b487ef3379ecbcdb	Bacteria	Bdellovibrionota	Bdellovibrionia	Bdellovibrionales	Bdellovibrionaceae	Bdellovibrio	uncultured_bacterium
a481e39395c1f14dc39c8603ee7655dd	Bacteria	Proteobacteria	Alphaproteobacteria	Sphingomonadales	Sphingomonadaceae	Polymorphobacter	uncultured_bacterium
9a0b905320ae5e785373e7160508f5bd	Bacteria	Proteobacteria	Gammaproteobacteria	Burkholderiales	Chitinibacteraceae	Silvimonas	Silvimonas_sp.
54e31d45a0a41e8e91c90138f1f7572e	Bacteria	Bacteroidota	Bacteroidia	Cytophagales	Hymenobacteraceae	Hymenobacter	uncultured_bacterium
0e55138766aefd34522e853d8957a278	Bacteria	Acidobacteriota	Acidobacteriae	Acidobacteriales	Acidobacteriaceae_(Subgroup_1)	Acidipila	uncultured_bacterium
9e57450f5d512306c8018c985a917092	Bacteria	Proteobacteria	Alphaproteobacteria	Sphingomonadales	Sphingomonadaceae	unidentified
6b8d0d3c8fc56873b61cd292652ee7c4	Bacteria	Planctomycetota	Planctomycetes	Isosphaerales	Isosphaeraceae	unidentified
f073b46725776297f71654243b5b17bd	Bacteria	Myxococcota	Myxococcia	Myxococcales	Myxococcaceae	KD3-10	uncultured_bacterium
c6b25d0515f6c3f002d1c7d13718280d	Bacteria	Bdellovibrionota	Oligoflexia	0319-6G20	0319-6G20	0319-6G20	uncultured_gamma
fd30f20438f2050b7ffac1ec19c9a9b1	Bacteria	Proteobacteria	Alphaproteobacteria	Acetobacterales	Acetobacteraceae	Acidiphilium
dede5c3fb780bc0341cf2df3dcc2eab4	Bacteria	Myxococcota	Myxococcia	Myxococcales	Myxococcaceae	P3OB-42	uncultured_bacterium
77a1e8bc25be2a0afd352762ed9497ce	Bacteria	Proteobacteria	Gammaproteobacteria	Pseudomonadales	Pseudomonadaceae	Pseudomonas
ade1f2a2a92ec34f306254f3e501117c	Bacteria	Planctomycetota	Planctomycetes	Planctomycetales	unidentified	unidentified	uncultured_Planctomyces
f2a68d3553c985b8dac7b67588ec6a29	Bacteria	Bacteroidota	Bacteroidia	Sphingobacteriales	Sphingobacteriaceae	Mucilaginibacter
501b290bede481e83ea207257952d6a9	Bacteria	unidentified	unidentified	unidentified	unidentified	unidentified
56f98701a9e39b381d4ec112fc6a4bdc	Bacteria	Proteobacteria	Alphaproteobacteria	Acetobacterales	Acetobacteraceae	unidentified
8b9ede8e4455abbacd8d8d787eb6383d	Bacteria	Proteobacteria	Gammaproteobacteria	Enterobacterales	Enterobacteriaceae	unidentified
11118d0ef7f7b766ff3e3512a38996fb	Bacteria	Actinobacteriota	Actinobacteria	Micromonosporales	Micromonosporaceae	Actinoplanes
22587dab9d83bc8b0f459673aa7eac77	Bacteria	Acidobacteriota	Acidobacteriae	Acidobacteriales	Acidobacteriaceae_(Subgroup_1)	Granulicella
06148ff3935223f086eb515143a3ad88	Bacteria	unidentified	unidentified	unidentified	unidentified	unidentified
0f15be81c22fcc1f72fcf22821dd6300	Bacteria	unidentified	unidentified	unidentified	unidentified	unidentified
abbd4232d52abcc8bb2ff8a84822bb8c	Bacteria	Bacteroidota	Bacteroidia	Chitinophagales	Chitinophagaceae	Parafilimonas	uncultured_bacterium
566c70b4abac3ae9a819c8a8711a89cd	Bacteria	Bacteroidota	Bacteroidia	Chitinophagales	Chitinophagaceae	Puia
140b8b7411c81f00d835cf133157bad3	Bacteria	Actinobacteriota	Actinobacteria	Micromonosporales	Micromonosporaceae	Actinoplanes
48269530397058c96ae84f1115ddf905	Bacteria	Proteobacteria	Alphaproteobacteria	Rhizobiales	Beijerinckiaceae	Methylocella	uncultured_bacterium
8997020c86466afe22dd703e54ade3d8	Bacteria	Proteobacteria	Alphaproteobacteria	Rhizobiales	Methylopilaceae	unidentified
70fc80cbf64bbc0f341284e4c9f14dea	Bacteria	Cyanobacteria	Cyanobacteriia	unidentified	unidentified	unidentified
9cbd4ce8355705e73a56048bd09ee364	Bacteria	Proteobacteria	Alphaproteobacteria	Rickettsiales	AB1	AB1	uncultured_bacterium
0ae5531a9802e71139c959faebdde10c	Bacteria	Proteobacteria	Alphaproteobacteria	Reyranellales	Reyranellaceae	Reyranella
775713058f924011720ae9e5f932eca1	Bacteria	Bacteroidota	Bacteroidia	Cytophagales	Hymenobacteraceae	Hymenobacter	uncultured_bacterium
9cfc7e20747ba256fbf487f2a43dce2e	Bacteria	Acidobacteriota	Acidobacteriae	Acidobacteriales	Acidobacteriaceae_(Subgroup_1)	Granulicella
6d386381ae9b7a5d448a32ce39e57dd9	Bacteria	Bacteroidota	Bacteroidia	Cytophagales	Spirosomaceae	Huanghella	Huanghella_arctica
e8e708a33a2930c71fd12fcd3bb9154a	Bacteria	unidentified	unidentified	unidentified	unidentified	unidentified
5c0909498baf93f1f49b9d9a489ee90f	Bacteria	Actinobacteriota	Actinobacteria	Kineosporiales	Kineosporiaceae	Kineococcus
c0cf73b1ef7da95d63b6fbd95c68af65	Bacteria	Planctomycetota	Planctomycetes	Isosphaerales	Isosphaeraceae	Tundrisphaera	uncultured_bacterium
d6e90c780e16780abbdb0ec145a57375	Bacteria	unidentified	unidentified	unidentified	unidentified	unidentified
20a5742fa070fed6d4de150566ef9162	Bacteria	Proteobacteria	Gammaproteobacteria	Burkholderiales	Burkholderiaceae	Burkholderia-Caballeronia-Paraburkholderia
ff7ad505b57fff02bdf8aaaca2880375	Bacteria	unidentified	unidentified	unidentified	unidentified	unidentified
141f3fc3c20c1c2f2295a0f5d005f7ca	Bacteria	Myxococcota	Myxococcia	Myxococcales	Myxococcaceae	P3OB-42	uncultured_bacterium
90348220124d2189a057a2cb6987bec3	Bacteria	Proteobacteria	Alphaproteobacteria	Acetobacterales	Acetobacteraceae	Acidiphilium
daf7243e702e920ac5d3e6e67446cd1b	Bacteria	Actinobacteriota	Actinobacteria	Micrococcales	Dermacoccaceae	unidentified
8a3f639210686442c9a001bbf177e0bd	Bacteria	Bacteroidota	Bacteroidia	Sphingobacteriales	Sphingobacteriaceae	Pedobacter
1f6b55491ad0afc1ed444b7fa5b73dc8	Bacteria	Proteobacteria	Alphaproteobacteria	Rickettsiales	Rickettsiaceae	unidentified	uncultured_bacterium
4d63ee7278e072aecee33dd00a7bd619	Bacteria	Proteobacteria	Alphaproteobacteria	Acetobacterales	Acetobacteraceae	unidentified
e99673d8789d454f6b21b653c68c828d	Bacteria	Proteobacteria	Gammaproteobacteria	unidentified	unidentified	Acidibacter
eaedbc36ab419c72fe12c3ab0b7aa58a	Bacteria	Bdellovibrionota	Oligoflexia	0319-6G20	0319-6G20	0319-6G20
02bbc1bacaf004c0f25b34cf2c610d2a	Bacteria	Acidobacteriota	Acidobacteriae	Bryobacterales	Bryobacteraceae	Bryobacter
7afb0e5e5cc65111596b049bd718dd63	Bacteria	Planctomycetota	Phycisphaerae	Tepidisphaerales	WD2101_soil_group	WD2101_soil_group	uncultured_bacterium
b6186e383b38b1ed3914cc534c8306a9	Bacteria	Proteobacteria	Alphaproteobacteria	Rhizobiales	Beijerinckiaceae	unidentified
fc0c36c71cedb1d16194ab7b1e980001	Bacteria	Proteobacteria	Alphaproteobacteria	Rhizobiales	Beijerinckiaceae	unidentified
75568187af71f5778acf0183d090ae61	Bacteria	Planctomycetota	Planctomycetes	Isosphaerales	Isosphaeraceae	unidentified
bd0e9f6defdca40c735b1e06e40894a5	Bacteria	Myxococcota	Polyangia	Haliangiales	Haliangiaceae	Haliangium
f2d26e5eca6baa504fb05f05b36e073e	Bacteria	Proteobacteria	Alphaproteobacteria	Acetobacterales	Acetobacteraceae	unidentified
3aab9d0813ac62adbae24c4227588171	Bacteria	Proteobacteria	Alphaproteobacteria	Sphingomonadales	Sphingomonadaceae	Sphingomonas
a32a9fea5f3713b68a9e38f33517abf0	Bacteria	Actinobacteriota	Thermoleophilia	Solirubrobacterales	67-14	67-14	metagenome
400f0d62d6ddc17d3a64d49a6a3147a2	Bacteria	Proteobacteria	Alphaproteobacteria	Sphingomonadales	Sphingomonadaceae	Sphingomonas
7ff346973a282aa55de296afdb5d74af	Bacteria	Actinobacteriota	Actinobacteria	Micrococcales	Micrococcaceae	unidentified
2f955e7783a59a3cc5e96be21a699fd2	Bacteria	Verrucomicrobiota	Verrucomicrobiae	Chthoniobacterales	Chthoniobacteraceae	LD29	uncultured_bacterium
95511ebb51982699a5fb6071f88737c1	Bacteria	Planctomycetota	Phycisphaerae	Tepidisphaerales	WD2101_soil_group	WD2101_soil_group	uncultured_bacterium
b73dffc7647271c5f1e6e3d5f4316238	Bacteria	Proteobacteria	Alphaproteobacteria	Caedibacterales	Caedibacteraceae	Caedibacter	uncultured_[Caedibacter]
fc1af7a34eec0ef37aff0a57a6dcc551	Bacteria	Acidobacteriota	Acidobacteriae	Acidobacteriales	Acidobacteriaceae_(Subgroup_1)	Granulicella
1f4bfdd66dedae54524f827e25f861c1	Bacteria	Verrucomicrobiota	Verrucomicrobiae	Pedosphaerales	Pedosphaeraceae	Ellin516	uncultured_bacterium
b5b1709e5c73373711d93d4230e4f944	Bacteria	unidentified	unidentified	unidentified	unidentified	unidentified
34dce3d716e5ede37d6a1d565b00558e	Bacteria	unidentified	unidentified	unidentified	unidentified	unidentified
cdf649a1ea315e953ab9ae835c72654e	Bacteria	Actinobacteriota	Thermoleophilia	Solirubrobacterales	67-14	67-14
0ecf58b0a98a5757e96b10f3ca0bfdad	Bacteria	Planctomycetota	Planctomycetes	Isosphaerales	Isosphaeraceae	Tundrisphaera	uncultured_bacterium
75f442f3be0ddcf8924a4ca16b52df69	Bacteria	Proteobacteria	Alphaproteobacteria	Acetobacterales	Acetobacteraceae	unidentified
835be16a50a3fe7bc02ba343e2178f0a	Bacteria	Proteobacteria	Alphaproteobacteria	Rhizobiales	Beijerinckiaceae	1174-901-12	uncultured_bacterium
2148e48e8f9c0d6e20b90a4199473ed6	Bacteria	Bdellovibrionota	Bdellovibrionia	Bacteriovoracales	Bacteriovoracaceae	Peredibacter	microbial_mat
e25d071317a9045da6ee93d02fe880b1	Bacteria	WPS-2	WPS-2	WPS-2	WPS-2	WPS-2	uncultured_forest
ce66cfb2714ac46183591cd81238c363	Bacteria	Acidobacteriota	Acidobacteriae	Bryobacterales	Bryobacteraceae	Bryobacter
739dc31673935ea9a56fbbe0d0ade3e2	Bacteria	Bacteroidota	Bacteroidia	Chitinophagales	Chitinophagaceae	unidentified
5737c3a15a8d0adcafea45d5f103b6e1	Bacteria	Armatimonadota	Armatimonadia	Armatimonadales	Armatimonadales	Armatimonadales	uncultured_soil
8975f2110056f1f7d61aae53e6211d58	Bacteria	Acidobacteriota	Acidobacteriae	Acidobacteriales	Acidobacteriaceae_(Subgroup_1)	Granulicella	uncultured_bacterium
2e5c69e2d2d250594030b813d8d47cb9	Bacteria	Proteobacteria	Alphaproteobacteria	Rhizobiales	Beijerinckiaceae	1174-901-12
6f21234a6ae3251d31607d8548398fde	Bacteria	Acidobacteriota	Acidobacteriae	Acidobacteriales	Acidobacteriaceae_(Subgroup_1)	unidentified
396e74cf839f91c26d0d9a60cc781279	Bacteria	Armatimonadota	Armatimonadia	Armatimonadales	Armatimonadales	Armatimonadales	uncultured_bacterium
1c4a6599a9eb265dbfc6def516586cc7	Bacteria	Myxococcota	Myxococcia	Myxococcales	Myxococcaceae	P3OB-42	uncultured_bacterium
a57a395ca4940aa9f8c02b0ddebe9f3d	Bacteria	Patescibacteria	Saccharimonadia	Saccharimonadales	Saccharimonadales	Saccharimonadales	uncultured_bacterium
b338e776fc3012cb31594b226197462b	Bacteria	Proteobacteria	Alphaproteobacteria	Elsterales	unidentified	unidentified	uncultured_bacterium
b25943dbe907bec5f9b049eeb5ca8488	Bacteria	Proteobacteria	Alphaproteobacteria	Micavibrionales	Micavibrionaceae	unidentified	uncultured_Alphaproteobacteria
ca9e8009e0252999069d60a2c297b95b	Bacteria	Myxococcota	Polyangia	Haliangiales	Haliangiaceae	Haliangium	uncultured_Kofleriaceae
274e7b188e8694474903afe281e6a723	Bacteria	Proteobacteria	Alphaproteobacteria	Acetobacterales	Acetobacteraceae	unidentified
62bac9ee85d9e858dfce8fa85cfcc5ee	Bacteria	unidentified	unidentified	unidentified	unidentified	unidentified
dfd42bc974d222dd5ad90c5cb821ea9f	Bacteria	Actinobacteriota	Actinobacteria	Streptomycetales	Streptomycetaceae	Streptomyces
6444ce2af8b62d9b0fff28e2cd188c9b	Bacteria	Bacteroidota	Bacteroidia	Sphingobacteriales	Sphingobacteriaceae	Mucilaginibacter
a7b516f4995871b2bbf2e402590dd04d	Bacteria	Bacteroidota	Bacteroidia	Cytophagales	Hymenobacteraceae	Hymenobacter
080e2bfbf23a12d5f9f045007a894eb2	Bacteria	Proteobacteria	Alphaproteobacteria	Acetobacterales	Acetobacteraceae	unidentified
72f9e9afcc03ad4daa440ceae7b26211	Bacteria	Actinobacteriota	Actinobacteria	Frankiales	Frankiaceae	Jatrophihabitans
7c295bdc6a69b34ddae647590d463645	Bacteria	unidentified	unidentified	unidentified	unidentified	unidentified
1b206d57df979be614999617439ead2d	Bacteria	Bdellovibrionota	Bdellovibrionia	Bdellovibrionales	Bdellovibrionaceae	Bdellovibrio
ee24a742fd95238662ecc0f8ebd64a5b	Bacteria	Myxococcota	Myxococcia	Myxococcales	Myxococcaceae	P3OB-42	uncultured_bacterium
d986079a97b7549cacf214cf859eb493	Bacteria	Proteobacteria	Gammaproteobacteria	unidentified	unidentified	Acidibacter
6ef52f6d825d1e96305e2e76a2179e31	Bacteria	Bacteroidota	Bacteroidia	Sphingobacteriales	Sphingobacteriaceae	Mucilaginibacter	uncultured_soil
d41fd85656f84559df759ce12a8ab9e5	Bacteria	Proteobacteria	Alphaproteobacteria	Caulobacterales	Caulobacteraceae	unidentified
93a4f2358aaf94ed2bd074f73cd1dd46	Bacteria	Actinobacteriota	Actinobacteria	Micrococcales	Microbacteriaceae	Curtobacterium
0a8475fa0ae5223c6d5dbe5168347037	Bacteria	Myxococcota	Myxococcia	Myxococcales	Myxococcaceae	P3OB-42	uncultured_bacterium
f4f16582959269a8a16a349d82f89b76	Bacteria	Abditibacteriota	Abditibacteria	Abditibacteriales	Abditibacteriaceae	Abditibacterium	bacterium
f901be69cc543d6d81fd08e95ab43cc6	Bacteria	Proteobacteria	Alphaproteobacteria	Caulobacterales	Caulobacteraceae	unidentified
aef745b679b8e77501b285b893536c39	Bacteria	Proteobacteria	Alphaproteobacteria	Acetobacterales	Acetobacteraceae	Acidiphilium	uncultured_Alphaproteobacteria
0f6de86a2529e3586407cbc24e82a2d2	Bacteria	Proteobacteria	Alphaproteobacteria	Acetobacterales	Acetobacteraceae	unidentified
64422afdd262b76e209f502793c80c81	Bacteria	Proteobacteria	Alphaproteobacteria	Acetobacterales	Acetobacteraceae	unidentified
46e126b833527a6b47083942c56de779	Bacteria	Proteobacteria	Alphaproteobacteria	Acetobacterales	Acetobacteraceae	Acidiphilium	uncultured_soil
5df80bc27879ca2f5dd59203ac427ff5	Bacteria	Proteobacteria	Gammaproteobacteria	Burkholderiales	Comamonadaceae	unidentified
31e96ca00a43c8f2e1518b459202a175	Bacteria	unidentified	unidentified	unidentified	unidentified	unidentified
c1e3578a301a6c37a016adf442b0e168	Bacteria	Actinobacteriota	Actinobacteria	Frankiales	Geodermatophilaceae	Blastococcus
6a9322f580312e18f6b14f5e0e3576ac	Bacteria	Actinobacteriota	Thermoleophilia	Gaiellales	unidentified	unidentified	metagenome
6326363cc12189a386d6c9e5c711038d	Bacteria	Proteobacteria	Alphaproteobacteria	Caulobacterales	Caulobacteraceae	Asticcacaulis
f8d05a239f99c7493ddc978987dae584	Bacteria	Actinobacteriota	Actinobacteria	unidentified	unidentified	unidentified
6c7746bf9b017f610440ee89de8dbefd	Bacteria	Bacteroidota	Bacteroidia	Chitinophagales	Chitinophagaceae	unidentified
89f084a948f887fdc3491677942ed26f	Bacteria	Proteobacteria	Alphaproteobacteria	Caulobacterales	Caulobacteraceae	unidentified
d67fcf0b42628b8e2cc17662cbab777c	Bacteria	Cyanobacteria	Vampirivibrionia	Vampirovibrionales	Vampirovibrionaceae	Vampirovibrionaceae	metagenome
6de8fff163b98c8aa71aeec462c52f49	Bacteria	Proteobacteria	Alphaproteobacteria	Caulobacterales	Caulobacteraceae	Phenylobacterium
f73cd29ba4703f85153c7cf408698398	Bacteria	Acidobacteriota	Acidobacteriae	Acidobacteriales	Acidobacteriaceae_(Subgroup_1)	unidentified
3b94c19ef326eea0918e1c3d244c999c	Bacteria	Proteobacteria	Gammaproteobacteria	Enterobacterales	unidentified	unidentified
ae4eea03041f5dc55ea34ec8a38f2aaa	Bacteria	Proteobacteria	Alphaproteobacteria	Elsterales	unidentified	unidentified
81f7ff3d1800ad07f5d0cfa2e530f327	Bacteria	Planctomycetota	Planctomycetes	Isosphaerales	Isosphaeraceae	Tundrisphaera	uncultured_bacterium
5e1d89a9db020afe1b5af23e425ab818	Bacteria	Acidobacteriota	Acidobacteriae	Acidobacteriales	Acidobacteriaceae_(Subgroup_1)	Granulicella
aa5c4c130c20958ab0c3eb456b4c14a5	Bacteria	Abditibacteriota	Abditibacteria	Abditibacteriales	Abditibacteriaceae	Abditibacterium
0ffeab872d56172c2e908e7bf42a97a8	Bacteria	Proteobacteria	Alphaproteobacteria	Micropepsales	Micropepsaceae	unidentified
e12baca9171d28386a70fbec836f715c	Bacteria	Bacteroidota	Bacteroidia	Sphingobacteriales	Sphingobacteriaceae	Mucilaginibacter	metagenome
b2575666b8ede8fd45f513c6d1ebe837	Bacteria	Proteobacteria	Alphaproteobacteria	Rickettsiales	Rickettsiales	unidentified	uncultured_Acanthamoeba
6b2b53037021e4cf8e2065c1abbbad62	Bacteria	Proteobacteria	Alphaproteobacteria	Acetobacterales	Acetobacteraceae	Acidicaldus	uncultured_bacterium
239d3af5e6b7b40e9ff229ba258348b3	Bacteria	Bacteroidota	Bacteroidia	Sphingobacteriales	Sphingobacteriaceae	Pedobacter
958b9dbfbf0b9cd21ccc7a40f2209f9a	Bacteria	unidentified	unidentified	unidentified	unidentified	unidentified
456e4053f452e5e5249d30129d4db43a	Bacteria	Proteobacteria	Gammaproteobacteria	Enterobacterales	Morganellaceae	Buchnera	Buchnera_aphidicola
d892d40bc79d0c356bd2886ce8d120ee	Bacteria	Actinobacteriota	Actinobacteria	Micrococcales	Cellulomonadaceae	Cellulomonas
2fc991307b32b0f5778dfa1518c5b7b1	Bacteria	Proteobacteria	Alphaproteobacteria	Rhizobiales	Xanthobacteraceae	unidentified
e024f84876e2bc2ed843da3ca6002fa3	Bacteria	Proteobacteria	Alphaproteobacteria	Micropepsales	Micropepsaceae	unidentified	metagenome
1c254b5b4dc39d809deb2f47e886b957	Bacteria	Actinobacteriota	Actinobacteria	Frankiales	Frankiaceae	Jatrophihabitans
3b6da35ae50f65e0330ac7a4f2a35a7c	Bacteria	Proteobacteria	Alphaproteobacteria	Rhizobiales	Beijerinckiaceae	1174-901-12	Rhizobiales_bacterium
cf6e04660f6efe09e888c53312bdc9f6	Bacteria	Bacteroidota	Bacteroidia	Cytophagales	Hymenobacteraceae	Hymenobacter	uncultured_bacterium
c31f25947ddfb7edfa70713ade1a6dde	Bacteria	Bacteroidota	Bacteroidia	Cytophagales	Hymenobacteraceae	Hymenobacter	Hymenobacter_arcticus
af55b8e942ca5072bf07526488f387cb	Bacteria	Myxococcota	Polyangia	Polyangiales	Polyangiaceae	Minicystis	metagenome
0710bc99b8924e2c15235103f86ec7c9	Bacteria	Bacteroidota	Bacteroidia	Sphingobacteriales	Sphingobacteriaceae	Mucilaginibacter
5829fb917c623b71303e177ec37a9385	Bacteria	Acidobacteriota	Acidobacteriae	Acidobacteriales	Acidobacteriaceae_(Subgroup_1)	unidentified
b811da9cd3d88834628020cefc3c0e91	Bacteria	Proteobacteria	Alphaproteobacteria	Acetobacterales	Acetobacteraceae	Acidiphilium
711c64000e546a2493a2924d631a4e90	Bacteria	Bacteroidota	Bacteroidia	Chitinophagales	Chitinophagaceae	Aurantisolimonas	uncultured_bacterium
af880b0ab5d901f2de593013cae62440	Bacteria	unidentified	unidentified	unidentified	unidentified	unidentified
30f2ef434af23f3fba232c9853a51540	Bacteria	unidentified	unidentified	unidentified	unidentified	unidentified
7272c097acfc32c054965dfc48f1661a	Bacteria	Proteobacteria	Alphaproteobacteria	Azospirillales	Inquilinaceae	Inquilinus	uncultured_Alphaproteobacteria
38badd0ca00ca10abc4203f5d126e954	Bacteria	Proteobacteria	Alphaproteobacteria	Acetobacterales	Acetobacteraceae	unidentified
488e8edbd5162bf0a55a1c261fad200c	Bacteria	Planctomycetota	Planctomycetes	Isosphaerales	Isosphaeraceae	Tundrisphaera	uncultured_bacterium
23b17516ade1ddec8d16263d891a31c4	Bacteria	Proteobacteria	Gammaproteobacteria	Burkholderiales	Burkholderiaceae	Robbsia
e619480b8c7373b83a86fe737b0e02f0	Bacteria	Proteobacteria	Gammaproteobacteria	JG36-TzT-191	JG36-TzT-191	JG36-TzT-191	uncultured_bacterium
7067c3df4bc2c323e4a69b97e71ee813	Bacteria	Elusimicrobiota	Lineage_IIa	Lineage_IIa	Lineage_IIa	Lineage_IIa	uncultured_soil
8d1661287d068dbd5a65b285b1a843dc	Bacteria	Proteobacteria	Alphaproteobacteria	Sphingomonadales	Sphingomonadaceae	Sphingomonas
c06430ac477f1f862f790b5e2b5dd167	Bacteria	Myxococcota	Polyangia	Polyangiales	Polyangiaceae	Pajaroellobacter	uncultured_bacterium
b2bb30b74779c4f4e86aed4a22ae2fe2	Bacteria	Proteobacteria	Gammaproteobacteria	Burkholderiales	Oxalobacteraceae	Massilia	Massilia_putida
2701dff74d3c2093e4ae3861d21ff036	Bacteria	Acidobacteriota	Acidobacteriae	Solibacterales	Solibacteraceae	unidentified
92d18f425e21a08a12108ec8454ae80b	Bacteria	Actinobacteriota	Actinobacteria	Frankiales	Frankiaceae	Jatrophihabitans	Jatrophihabitans_sp.
c892e7d9ed4fd5aa23310cab63f0b74d	Bacteria	Acidobacteriota	Acidobacteriae	Acidobacteriales	Acidobacteriaceae_(Subgroup_1)	Granulicella
534ae1292f8ab63bdd6f97344ef4656d	Bacteria	Proteobacteria	Alphaproteobacteria	Rhizobiales	Xanthobacteraceae	unidentified
90a933a6100bb69b397517d91fc2b224	Bacteria	Actinobacteriota	Actinobacteria	Frankiales	Nakamurellaceae	Nakamurella
7de740fc99d1aac596beb5d090c5bc50	Bacteria	Bacteroidota	Bacteroidia	Sphingobacteriales	Sphingobacteriaceae	Pedobacter
b05e00ebf1c5718886af116e7f631ffe	Bacteria	Abditibacteriota	Abditibacteria	Abditibacteriales	Abditibacteriaceae	Abditibacterium	bacterium
ec9c7a53022756856c54c787c2600ce4	Bacteria	Proteobacteria	Alphaproteobacteria	Rhizobiales	Beijerinckiaceae	1174-901-12	Rhizobiales_bacterium
3caaf56b5c7f920136e4a3e382973cad	Bacteria	Planctomycetota	Planctomycetes	Isosphaerales	Isosphaeraceae	Tundrisphaera	uncultured_bacterium
d0bd24da551a53d14c2d0c7ac2e00d04	Bacteria	Actinobacteriota	Actinobacteria	Kineosporiales	Kineosporiaceae	Kineosporia	Kineosporia_aurantiaca
9d0efd1e272e422081c942a8dd08324e	Bacteria	Bacteroidota	Bacteroidia	Cytophagales	Hymenobacteraceae	Hymenobacter
1015aa4ad36c23409dd9d54ac779b0b8	Bacteria	Bacteroidota	Bacteroidia	Chitinophagales	Chitinophagaceae	Taibaiella	uncultured_Sphingobacterium
c757ad670c5d796cb866c941c62c4e33	Bacteria	Bacteroidota	Bacteroidia	Flavobacteriales	Flavobacteriaceae	Flavobacterium
bc043247a57b948deacb446b921cf6c4	Bacteria	Myxococcota	Polyangia	Haliangiales	Haliangiaceae	Haliangium
13182798ec98f07e7d107726f7a2c42c	Bacteria	Myxococcota	Polyangia	Polyangiales	Phaselicystidaceae	Phaselicystis
5dbdcfa051e5334f56d53f08c16a1209	Bacteria	unidentified	unidentified	unidentified	unidentified	unidentified
768b3ea166a4a80f326cfc10aaa737e8	Bacteria	Bdellovibrionota	Oligoflexia	0319-6G20	0319-6G20	0319-6G20
dab0d4219566619ddf0f5301a3369fb9	Bacteria	Bacteroidota	Bacteroidia	Sphingobacteriales	Sphingobacteriaceae	Mucilaginibacter
fd33298d09b8fd83afe945d7ec94a58d	Bacteria	Proteobacteria	Gammaproteobacteria	Burkholderiales	Burkholderiaceae	Burkholderia-Caballeronia-Paraburkholderia	Paraburkholderia_unamae
f5410e68130a71c8df88ee72ad5b0311	Bacteria	Proteobacteria	Alphaproteobacteria	Acetobacterales	Acetobacteraceae	unidentified
7e4503ca73bc38a1d58e143855d1c8e5	Bacteria	Actinobacteriota	Actinobacteria	Corynebacteriales	Nocardiaceae	Rhodococcus	Rhodococcus_aerolatus
ade01fb8fc3ec3b412744ced69a30448	Bacteria	unidentified	unidentified	unidentified	unidentified	unidentified
33c509d5a9eaecc5c0390586ea9c26d9	Bacteria	Bacteroidota	Bacteroidia	Cytophagales	Cytophagaceae	Cytophaga	Cytophaga_aurantiaca
0f567f5b485158ec89429f2aa15f0ee5	Bacteria	Myxococcota	Myxococcia	Myxococcales	Myxococcaceae	P3OB-42	uncultured_bacterium
261271d93fc4eba908f3ea3960e67d60	Bacteria	unidentified	unidentified	unidentified	unidentified	unidentified
398adf9c039fdf976d3da9dfef92ff2e	Bacteria	Bacteroidota	Bacteroidia	Chitinophagales	Chitinophagaceae	Parafilimonas	uncultured_bacterium
1992e89fa086deec43e4c415a93c0d69	Bacteria	unidentified	unidentified	unidentified	unidentified	unidentified
b9f240bb9d340ade84713c0a2fcf6027	Bacteria	Abditibacteriota	Abditibacteria	Abditibacteriales	Abditibacteriaceae	Abditibacterium	bacterium
ccc668790bd85cea78e4d4f4882b1fab	Bacteria	Proteobacteria	Alphaproteobacteria	Rickettsiales	Rickettsiaceae	unidentified	uncultured_bacterium
dfde0f1494c9cb3a2e412883ab7ccdfa	Bacteria	Proteobacteria	Gammaproteobacteria	Pseudomonadales	Moraxellaceae	Alkanindiges
904ad137ca9fbbe35a07dabbd3cb9464	Bacteria	Acidobacteriota	Acidobacteriae	Bryobacterales	Bryobacteraceae	Bryobacter
fe6ded5c9d96beb2f8375223321a332c	Bacteria	Bdellovibrionota	Oligoflexia	0319-6G20	0319-6G20	0319-6G20	uncultured_Syntrophobacteraceae
a89b5004923ba01760387f7d48a95d53	Bacteria	Armatimonadota	Armatimonadia	Armatimonadales	Armatimonadales	Armatimonadales	uncultured_soil
02af247ceb6f05ced29b3c0606a2d8f5	Bacteria	Bdellovibrionota	Oligoflexia	0319-6G20	0319-6G20	0319-6G20	uncultured_proteobacterium
b75ea149afd8cfab4ccaa9ce33ca968b	Bacteria	Acidobacteriota	Acidobacteriae	Acidobacteriales	Acidobacteriaceae_(Subgroup_1)	Acidipila	uncultured_bacterium
5688bd1aaa23a37be68e1409265ff763	Bacteria	Proteobacteria	Alphaproteobacteria	Caulobacterales	Caulobacteraceae	unidentified
bfcbd38a038a6e07b85c7f93a7a8f023	Bacteria	Myxococcota	Myxococcia	Myxococcales	Myxococcaceae	P3OB-42	uncultured_bacterium
f8fc7e9d8602ff5fd2679aa648f731a4	Bacteria	unidentified	unidentified	unidentified	unidentified	unidentified
daa35862e4c5f2f994d4397232606ced	Bacteria	Acidobacteriota	Acidobacteriae	Acidobacteriales	Acidobacteriaceae_(Subgroup_1)	Granulicella
0f8ebe160f9de326e991244bc37494fe	Bacteria	unidentified	unidentified	unidentified	unidentified	unidentified
855d040a4654c600490f6f983f4b33d6	Bacteria	Bacteroidota	Bacteroidia	Chitinophagales	Chitinophagaceae	Aurantisolimonas
7772fbebb364aba82a8183dc9d25080b	Bacteria	Proteobacteria	Alphaproteobacteria	Elsterales	unidentified	unidentified	uncultured_bacterium
f50ae766d70d99793517088ee100dd36	Bacteria	Verrucomicrobiota	Verrucomicrobiae	Chthoniobacterales	Chthoniobacteraceae	Chthoniobacter	uncultured_bacterium
10af3240c7b592afcc4698e77192e05d	Bacteria	Planctomycetota	Phycisphaerae	Tepidisphaerales	WD2101_soil_group	WD2101_soil_group	uncultured_bacterium
d77b25a53bb342e18bb64ef4caca19fc	Bacteria	Actinobacteriota	Thermoleophilia	Gaiellales	unidentified	unidentified	metagenome
7c3d75e2c3cd18be653a2f2e6fa455d0	Bacteria	Proteobacteria	Alphaproteobacteria	Sphingomonadales	Sphingomonadaceae	Sphingomonas
adbda4915419b8f4cd4a001a04cdfc02	Bacteria	Proteobacteria	Alphaproteobacteria	Rhizobiales	Xanthobacteraceae	unidentified
b448a424d8d0db621710a2d55f6a9a02	Bacteria	Bacteroidota	Bacteroidia	Chitinophagales	Chitinophagaceae	Edaphobaculum	uncultured_bacterium
7ee412eec24e74d6ae6be4004b2ce50b	Bacteria	Armatimonadota	Armatimonadia	Armatimonadales	Armatimonadales	Armatimonadales	uncultured_soil
0c4fdcd43ca443bac2d9b7cafc3c2c66	Bacteria	Bacteroidota	Bacteroidia	Chitinophagales	Chitinophagaceae	Sediminibacterium
80982cbaa1f9f563d9b52486ae1e5b64	Bacteria	unidentified	unidentified	unidentified	unidentified	unidentified
769bc6601fe3356edf37043acf72ec76	Bacteria	unidentified	unidentified	unidentified	unidentified	unidentified
6ff8b2f44da1c9482dfc8b06e81d32d3	Bacteria	Proteobacteria	Gammaproteobacteria	Enterobacterales	Morganellaceae	Buchnera	Buchnera_aphidicola
4f77ec6260a4fc59b6be74ae46ece6cd	Bacteria	unidentified	unidentified	unidentified	unidentified	unidentified
7e70be67c1e3a1deb44fd7cf1aee1d05	Bacteria	unidentified	unidentified	unidentified	unidentified	unidentified
a27bfa754ab9f64dfd85cdcd4d949788	Bacteria	Elusimicrobiota	Lineage_IIa	Lineage_IIa	Lineage_IIa	Lineage_IIa	metagenome
e04225344ad6100c452caebb0063640a	Bacteria	Bdellovibrionota	Oligoflexia	0319-6G20	0319-6G20	0319-6G20	uncultured_Roseobacter
949f985e3ec83f84d875c4768efa55d5	Bacteria	Chloroflexi	Ktedonobacteria	B12-WMSP1	B12-WMSP1	B12-WMSP1	uncultured_Chloroflexi
0eb88b722902316b11770922bcdaca7b	Bacteria	Proteobacteria	Gammaproteobacteria	Burkholderiales	Comamonadaceae	unidentified
e68b675a6d9877bf4f5b88d057beaaff	Bacteria	unidentified	unidentified	unidentified	unidentified	unidentified
325c0e5d26531e42956a36e9169fd635	Bacteria	Myxococcota	Polyangia	Polyangiales	Polyangiaceae	Pajaroellobacter	uncultured_delta
61458187ceb476b82fcf6c4e52ca1396	Bacteria	Proteobacteria	Alphaproteobacteria	Sphingomonadales	Sphingomonadaceae	Sphingomonas
681c58b9108ff103c38f6741a178d063	Bacteria	Acidobacteriota	Acidobacteriae	Bryobacterales	Bryobacteraceae	Bryobacter
b33a9610ebada7e01d3b3b7a8ab58e16	Bacteria	Bacteroidota	Bacteroidia	Cytophagales	Spirosomaceae	Spirosoma
66564df8848cc9571a5523b566827494	Bacteria	Verrucomicrobiota	Verrucomicrobiae	Chthoniobacterales	Chthoniobacteraceae	LD29	uncultured_bacterium
30a791d0ca1ee84f0e5c9d4a5b7abe57	Bacteria	Myxococcota	Myxococcia	Myxococcales	Myxococcaceae	P3OB-42	uncultured_bacterium
8c7a9bacf6ffa2ca6802bf0f6a27388f	Bacteria	Actinobacteriota	Actinobacteria	Frankiales	unidentified	unidentified
adf8bd2da20b3e913453c9a180c10e0e	Bacteria	Myxococcota	Polyangia	Polyangiales	Phaselicystidaceae	Phaselicystis
3f7b868c1f84a96659c685a73a35ee53	Bacteria	Verrucomicrobiota	Chlamydiae	Chlamydiales	Parachlamydiaceae	unidentified	metagenome
651b2c5946f1c758e9d24b0a1aaa4c94	Bacteria	Actinobacteriota	Actinobacteria	Frankiales	Frankiaceae	Jatrophihabitans
1c8975e235ad98a680c811663521c2a6	Bacteria	unidentified	unidentified	unidentified	unidentified	unidentified
e396d0c9b61bffda69db090e322e8ae0	Bacteria	Proteobacteria	Alphaproteobacteria	Rhizobiales	Beijerinckiaceae	1174-901-12	uncultured_bacterium
01c1097b7f81e6ebfe081467ca3ab3ca	Bacteria	Planctomycetota	Planctomycetes	Isosphaerales	Isosphaeraceae	Tundrisphaera	uncultured_bacterium
6eb63d3f5fe63be01300178fe44e64d4	Bacteria	Actinobacteriota	Actinobacteria	Frankiales	Acidothermaceae	Acidothermus	uncultured_bacterium
2994aa97e1ef7dc6cb52f10f626f074e	Bacteria	Bdellovibrionota	Oligoflexia	Oligoflexales	unidentified	unidentified
d1b0a394e5b9d9d6eeca7524f5a8d859	Bacteria	Bacteroidota	Bacteroidia	Sphingobacteriales	Sphingobacteriaceae	Mucilaginibacter
eea19163f36d57a415cc86158eb3c9bf	Bacteria	Planctomycetota	Phycisphaerae	Tepidisphaerales	WD2101_soil_group	WD2101_soil_group	uncultured_bacterium
27022970c541a9126375d32182877b9d	Bacteria	Bacteroidota	Bacteroidia	Cytophagales	Spirosomaceae	Spirosoma	Spirosoma_sp.
364512ba1134a72f8b21a3366ac3132c	Bacteria	Myxococcota	Myxococcia	Myxococcales	Myxococcaceae	P3OB-42	uncultured_bacterium
575f7519a41c34ce9cfaa683b5045f3a	Bacteria	Planctomycetota	Planctomycetes	Isosphaerales	Isosphaeraceae	unidentified	uncultured_bacterium
99295164edc32711e08e1284185fed18	Bacteria	Proteobacteria	Alphaproteobacteria	Rickettsiales	AB1	AB1	uncultured_bacterium
632a0a81d34edca0a52408bc8d9af921	Bacteria	Proteobacteria	Alphaproteobacteria	Sphingomonadales	Sphingomonadaceae	Sphingomonas
1451347b5ec9444bb025dd7b32cbac75	Bacteria	unidentified	unidentified	unidentified	unidentified	unidentified
3c17288efe19dbc5465439f6ee0084b4	Bacteria	Bacteroidota	Bacteroidia	Sphingobacteriales	Sphingobacteriaceae	Mucilaginibacter
e0d80cc1802fa4af1e854526b0e00313	Bacteria	Verrucomicrobiota	Verrucomicrobiae	Chthoniobacterales	Chthoniobacteraceae	LD29	uncultured_bacterium
70d574735ce53cf074e426bcb6a7ee0b	Bacteria	Myxococcota	Polyangia	Polyangiales	Polyangiaceae	Pajaroellobacter	uncultured_bacterium
5dc8313268d6c8373afc4d60a5529fcb	Bacteria	Verrucomicrobiota	Verrucomicrobiae	Chthoniobacterales	Chthoniobacteraceae	LD29	uncultured_bacterium
7c9260cb39c10fef45b09ad77d5adb8f	Bacteria	Actinobacteriota	Actinobacteria	Micrococcales	Microbacteriaceae	unidentified
9ceaecaa5e690590650dc89b07aab952	Bacteria	Verrucomicrobiota	Verrucomicrobiae	Verrucomicrobiales	Verrucomicrobiaceae	unidentified	metagenome
26005dfb7ad2e8cdbb139846af329663	Bacteria	Firmicutes	Bacilli	Bacillales	Bacillaceae	Bacillus
1f8f53a861ab596fdb3e0bcf73d3da39	Bacteria	Myxococcota	Myxococcia	Myxococcales	Myxococcaceae	P3OB-42	uncultured_bacterium
40874d61006874f7c87d904707d320d9	Bacteria	Firmicutes	Clostridia	Clostridiales	Clostridiaceae	Clostridium_sensu_stricto_1
2c7de50d5da0eb645fbdf4500c42bb59	Bacteria	Bacteroidota	Bacteroidia	Chitinophagales	Chitinophagaceae	Edaphobaculum
d602cbda60138d61875fe697e9e52259	Bacteria	Actinobacteriota	Actinobacteria	Frankiales	unidentified	unidentified
e7f352841e108991a53069987b2e251a	Bacteria	Bacteroidota	Bacteroidia	Cytophagales	Hymenobacteraceae	Hymenobacter	uncultured_bacterium
d832c18cfc1878dc870689a6e78dc25f	Bacteria	Proteobacteria	Alphaproteobacteria	Acetobacterales	Acetobacteraceae	unidentified
a8eb7838d2cdb82a64c77e025e1c6866	Bacteria	Proteobacteria	Alphaproteobacteria	Acetobacterales	Acetobacteraceae	Acidiphilium	uncultured_Alphaproteobacteria
e6cd15d5dbebf75d832a5d1d6d0c7541	Bacteria	Bacteroidota	Bacteroidia	Sphingobacteriales	Sphingobacteriaceae	Mucilaginibacter
9afeb1f83d6c4e2bcf857c121eb4f9d6	Bacteria	unidentified	unidentified	unidentified	unidentified	unidentified
ab262830e4c6c13f08fda7246b7e5ea4	Bacteria	Myxococcota	Myxococcia	Myxococcales	Myxococcaceae	P3OB-42	uncultured_bacterium
5ae13c01eff25ad4a14bf4cb49f61f1d	Bacteria	Bacteroidota	Bacteroidia	Sphingobacteriales	Sphingobacteriaceae	Mucilaginibacter
90e29bd78a0f6151d76b5e50d9f3e6bb	Bacteria	Verrucomicrobiota	Verrucomicrobiae	Pedosphaerales	Pedosphaeraceae	Ellin516	uncultured_bacterium
848f83babff03576d71779e8479d07d5	Bacteria	Bdellovibrionota	Oligoflexia	0319-6G20	0319-6G20	0319-6G20	uncultured_proteobacterium
43ec17e7d6603aa16cb9c6c1e2d713f8	Bacteria	Proteobacteria	Alphaproteobacteria	Acetobacterales	Acetobacteraceae	Endobacter	uncultured_bacterium
f1249514c433e036905b0b783c946c6a	Bacteria	Bdellovibrionota	Oligoflexia	0319-6G20	0319-6G20	0319-6G20	metagenome
4c6c518594a6ba84ace1656f36108abe	Bacteria	unidentified	unidentified	unidentified	unidentified	unidentified
7864585a9c85dc14d802abadf1f68669	Bacteria	Proteobacteria	Alphaproteobacteria	Rhizobiales	Beijerinckiaceae	unidentified
8d88b330419d842ed44e8e815fca2e6f	Bacteria	Proteobacteria	Alphaproteobacteria	Rhizobiales	Devosiaceae	unidentified
7e0bc994301e85213fee4f31acd34efe	Bacteria	Actinobacteriota	Actinobacteria	unidentified	unidentified	unidentified
9b37ca42b214e324fc89f4ff7a806f70	Bacteria	Proteobacteria	Alphaproteobacteria	Acetobacterales	Acetobacteraceae	Acidiphilium	uncultured_soil
23f9b79e5720188dc0b3f2ecf7d5e18b	Bacteria	Verrucomicrobiota	Verrucomicrobiae	Methylacidiphilales	Methylacidiphilaceae	unidentified	uncultured_bacterium
316d731733ae1c4686db97eb627202b0	Bacteria	Bacteroidota	Bacteroidia	Sphingobacteriales	Sphingobacteriaceae	Mucilaginibacter
3b3cf31091ed2552e8894bc6e8cac90b	Bacteria	Verrucomicrobiota	Verrucomicrobiae	Chthoniobacterales	Chthoniobacteraceae	LD29	uncultured_bacterium
139a20ef129d38c52c413174784f2c57	Bacteria	unidentified	unidentified	unidentified	unidentified	unidentified
3e7e79afb6b6c4c37d06edb97bc7f4fa	Bacteria	Proteobacteria	Alphaproteobacteria	Rhizobiales	Beijerinckiaceae	1174-901-12	uncultured_bacterium
b678a0f9073def0d5c2a1bbe81b6a091	Bacteria	Bacteroidota	Bacteroidia	Flavobacteriales	Flavobacteriaceae	Flavobacterium	metagenome
ba89a428e695109bc1e126f557314950	Bacteria	unidentified	unidentified	unidentified	unidentified	unidentified
041fbef0936548a1de6079cf52fb4ea4	Bacteria	Proteobacteria	Alphaproteobacteria	Acetobacterales	Acetobacteraceae	unidentified
e74fdfc95aa73153c874af2ba9ea60ee	Bacteria	Proteobacteria	Alphaproteobacteria	Caulobacterales	Caulobacteraceae	unidentified	uncultured_bacterium
149051504d8a6f31ff1762cf2f66cae7	Bacteria	Planctomycetota	Phycisphaerae	Tepidisphaerales	WD2101_soil_group	WD2101_soil_group	uncultured_bacterium
[truncated: 6,973 more rows]
